# Supplementary material for: Short autoinhibitory sequences control phase separation of an essential bacterial transcription termination factor
Source: EMBO J. 2026 May 11;45(12):4124–52. doi: 10.1038/s44318-026-00793-1 (PMC13269538; doi:10.1038/s44318-026-00793-1)
Supplement: Supplementary file 3 — Source data Fig. 1 [file 44318_2026_793_MOESM3_ESM.zip]

Archive with 37 entries (32 files):
- Figure 1/
- Figure 1/.DS_Store
- __MACOSX/Figure 1/._.DS_Store
- Figure 1/1A/
- Figure 1/1E/
- Figure 1/1D/
- Figure 1/1C/
- Figure 1/1A/hydrophobicity.numbers
- __MACOSX/Figure 1/1A/._hydrophobicity.numbers
- Figure 1/1A/IUPRED3.numbers
- __MACOSX/Figure 1/1A/._IUPRED3.numbers
- Figure 1/1A/.DS_Store
- __MACOSX/Figure 1/1A/._.DS_Store
- Figure 1/1A/hydrophobicity.tiff
- __MACOSX/Figure 1/1A/._hydrophobicity.tiff
- Figure 1/1A/PLAAC.tiff
- __MACOSX/Figure 1/1A/._PLAAC.tiff
- Figure 1/1A/Emboss_Charge.numbers
- __MACOSX/Figure 1/1A/._Emboss_Charge.numbers
- Figure 1/1A/AIUPred_disorder.tiff
- __MACOSX/Figure 1/1A/._AIUPred_disorder.tiff
- Figure 1/1A/charge.tiff
- __MACOSX/Figure 1/1A/._charge.tiff
- Figure 1/1A/plaac_details.numbers
- __MACOSX/Figure 1/1A/._plaac_details.numbers
- Figure 1/1E/IDR_charge.csv
- __MACOSX/Figure 1/1E/._IDR_charge.csv
- Figure 1/1D/Fig1D_values.xlsx
- __MACOSX/Figure 1/1D/._Fig1D_values.xlsx
- Figure 1/1D/Rho_full_IDRs_alignment.fasta
- __MACOSX/Figure 1/1D/._Rho_full_IDRs_alignment.fasta
- Figure 1/1C/Rho_Bacteroidetes.rtf
- __MACOSX/Figure 1/1C/._Rho_Bacteroidetes.rtf
- Figure 1/1C/kalign-aln-clustalw.aln
- __MACOSX/Figure 1/1C/._kalign-aln-clustalw.aln
- Figure 1/1C/IDR_alignement_edited.jvp
- __MACOSX/Figure 1/1C/._IDR_alignement_edited.jvp
