# Supplementary material for: Short autoinhibitory sequences control phase separation of an essential bacterial transcription termination factor
Source: EMBO J. 2026 May 11;45(12):4124–52. doi: 10.1038/s44318-026-00793-1 (PMC13269538; doi:10.1038/s44318-026-00793-1)
Supplement: Supplementary file 3 — Source data Fig. 1 [file 44318_2026_793_MOESM3_ESM.zip › Figure 1/1E/IDR_charge.csv]

	Btheta	Bfragilis	Bovatus	Bstercoris	Bvulgatus	Bintestinalis	Bdorei	Bnordii	Bhelcogenes	Bsalanitronis	Bcoprocola	Buniformis	Bplebeius	Boleiciplenus	Bcellulosilyticus	Bcaccae	Bsalyersiae	Bxylanisolvens	Bfluxus	Bfinegoldii	Bpyogenes	Beggerthii	Bmassiliensis	Bclarus	Bfaecis	Bsartorii	Bheparinolyticus	Bcaecimuris	Bacidifaciens	Bfaecichinchillae
1	0.182	0.182	0.182	0.182	0.000	0.182	0.091	0.182	0.182	0.182	0.182	0.182	0.091	0.182	0.182	0.182	0.182	0.182	0.182	0.182	0.182	0.182	0.182	0.182	0.182	0.091	0.182	0.182	0.182	0.182
2	0.091	0.091	0.091	0.091	0.000	0.091	0.091	0.091	0.091	0.091	0.091	0.091	0.000	0.091	0.091	0.091	0.091	0.091	0.091	0.091	0.091	0.091	0.091	0.091	0.091	0.091	0.091	0.091	0.091	0.091
3	0.091	0.091	0.091	0.091	0.000	0.091	0.000	0.091	0.091	0.091	0.091	0.091	0.000	0.091	0.091	0.091	0.091	0.091	0.091	0.091	0.091	0.091	0.091	0.091	0.091	0.000	0.091	0.091	0.091	0.091
4	0.091	0.091	0.091	0.091	-0.091	0.091	-0.091	0.000	0.091	0.091	0.091	0.091	0.000	0.091	0.091	0.091	0.000	0.091	0.091	0.091	0.091	0.091	0.091	0.091	0.091	-0.091	0.091	0.091	0.091	0.091
5	0.091	0.000	0.091	0.091	0.000	0.091	0.000	-0.091	0.091	0.000	0.000	0.091	-0.091	0.091	0.091	0.000	-0.091	0.091	0.091	0.000	0.000	0.091	0.000	0.091	0.091	0.000	0.091	0.091	0.000	0.000
6	0.000	-0.091	0.000	0.000	0.091	0.000	0.091	-0.182	0.000	0.000	0.000	0.000	-0.091	0.000	0.000	-0.091	-0.182	0.000	0.000	-0.091	-0.091	0.000	0.000	0.000	0.000	0.091	0.000	0.000	-0.091	-0.091
7	0.091	0.000	-0.091	0.091	0.182	0.091	0.182	-0.091	0.091	0.000	0.000	0.091	-0.091	0.091	0.091	-0.091	-0.091	-0.091	0.091	0.000	0.000	0.091	0.000	0.091	0.091	0.182	0.091	-0.091	0.000	0.000
8	0.182	0.182	0.000	0.182	0.273	0.182	0.273	0.091	0.182	0.000	0.000	0.182	-0.091	0.182	0.182	0.091	0.091	0.000	0.182	0.182	0.182	0.182	0.000	0.182	0.182	0.273	0.273	0.000	0.182	0.182
9	0.182	0.182	0.000	0.182	0.273	0.091	0.273	0.091	0.182	0.000	0.000	0.182	0.000	0.000	0.091	0.091	0.091	0.000	0.182	0.182	0.182	0.182	0.000	0.182	0.182	0.273	0.182	0.000	0.182	0.182
10	0.273	0.273	0.091	0.273	0.273	0.182	0.273	0.182	0.273	0.091	0.091	0.273	0.091	0.091	0.182	0.182	0.182	0.091	0.273	0.273	0.273	0.273	0.091	0.273	0.273	0.273	0.273	0.091	0.273	0.273
11	0.182	0.182	0.091	0.182	0.273	0.182	0.273	0.091	0.182	0.182	0.182	0.182	0.182	0.091	0.182	0.182	0.091	0.091	0.182	0.182	0.182	0.182	0.182	0.182	0.182	0.273	0.182	0.091	0.182	0.182
12	0.364	0.364	0.273	0.364	0.364	0.273	0.364	0.273	0.364	0.273	0.273	0.364	0.273	0.182	0.273	0.273	0.273	0.273	0.364	0.364	0.364	0.364	0.273	0.364	0.364	0.364	0.273	0.273	0.273	0.364
13	0.455	0.455	0.364	0.455	0.455	0.455	0.455	0.364	0.455	0.455	0.455	0.455	0.455	0.364	0.455	0.455	0.364	0.364	0.455	0.455	0.455	0.455	0.455	0.455	0.455	0.455	0.364	0.364	0.455	0.455
14	0.364	0.364	0.364	0.364	0.545	0.364	0.545	0.273	0.364	0.364	0.364	0.364	0.364	0.273	0.364	0.364	0.273	0.364	0.364	0.364	0.364	0.364	0.364	0.364	0.364	0.545	0.364	0.364	0.364	0.364
15	0.273	0.273	0.273	0.273	0.455	0.273	0.455	0.273	0.273	0.273	0.273	0.273	0.273	0.182	0.273	0.273	0.273	0.273	0.273	0.273	0.273	0.273	0.273	0.273	0.273	0.455	0.273	0.273	0.273	0.273
16	0.273	0.455	0.273	0.364	0.364	0.273	0.364	0.455	0.364	0.364	0.364	0.364	0.364	0.182	0.273	0.364	0.455	0.273	0.364	0.364	0.364	0.364	0.364	0.364	0.273	0.364	0.273	0.273	0.364	0.364
17	0.455	0.636	0.364	0.545	0.182	0.455	0.182	0.636	0.455	0.455	0.455	0.455	0.455	0.364	0.455	0.455	0.636	0.364	0.545	0.545	0.455	0.545	0.455	0.545	0.455	0.182	0.455	0.364	0.455	0.545
18	0.455	0.455	0.455	0.364	0.182	0.455	0.182	0.455	0.273	0.545	0.545	0.364	0.545	0.364	0.455	0.545	0.455	0.455	0.364	0.545	0.455	0.364	0.545	0.364	0.455	0.182	0.455	0.455	0.455	0.545
19	0.364	0.364	0.545	0.364	0.182	0.364	0.182	0.364	0.273	0.455	0.455	0.455	0.455	0.273	0.364	0.545	0.364	0.545	0.364	0.364	0.273	0.364	0.455	0.364	0.364	0.182	0.273	0.545	0.455	0.364
20	0.182	0.273	0.545	0.273	0.091	0.364	0.091	0.364	0.182	0.364	0.364	0.455	0.364	0.364	0.364	0.364	0.364	0.545	0.273	0.182	0.091	0.273	0.364	0.273	0.182	0.091	0.273	0.545	0.273	0.273
21	0.182	0.091	0.364	0.091	0.091	0.273	0.091	0.273	0.000	0.182	0.182	0.273	0.182	0.273	0.273	0.273	0.273	0.364	0.091	0.182	0.091	0.091	0.182	0.091	0.182	0.091	0.182	0.364	0.091	0.273
22	0.182	0.182	0.182	0.182	0.091	0.091	0.091	0.273	0.091	0.182	0.182	0.273	0.182	0.091	0.091	0.273	0.273	0.182	0.182	0.182	0.091	0.182	0.182	0.182	0.182	0.091	0.182	0.182	0.182	0.273
23	0.091	0.091	0.182	0.091	0.091	0.182	0.091	0.182	0.000	0.182	0.182	0.182	0.182	0.182	0.182	0.273	0.182	0.182	0.091	0.091	0.000	0.091	0.182	0.091	0.091	0.091	0.273	0.182	0.182	0.182
24	0.091	0.091	0.182	0.091	0.091	0.091	0.091	0.182	0.000	0.091	0.091	0.091	0.091	0.091	0.091	0.182	0.182	0.182	0.091	0.091	0.000	0.091	0.091	0.091	0.091	0.091	0.273	0.182	0.091	0.182
25	0.091	0.091	0.091	0.091	-0.091	0.091	-0.091	0.182	0.000	0.091	0.091	0.182	0.091	0.091	0.091	0.182	0.182	0.091	0.091	0.091	0.000	0.091	0.091	0.091	0.091	-0.091	0.182	0.091	0.091	0.182
26	0.091	0.091	0.091	0.091	0.091	0.091	0.091	0.273	0.000	0.091	0.091	0.182	0.091	0.091	0.091	0.182	0.273	0.091	0.091	0.091	0.000	0.091	0.091	0.091	0.091	0.091	0.182	0.091	0.091	0.182
27	0.182	0.000	0.091	0.000	0.091	0.091	0.091	0.182	-0.091	0.091	0.091	0.091	0.091	0.091	0.091	0.182	0.182	0.091	0.000	0.182	0.091	0.000	0.091	0.000	0.182	0.091	0.182	0.091	0.091	0.273
28	0.091	0.000	0.091	0.000	0.182	0.000	0.182	0.091	0.000	0.091	0.091	0.091	0.091	0.000	0.000	0.273	0.091	0.091	0.000	0.091	0.000	0.000	0.091	0.000	0.091	0.182	0.091	0.091	0.182	0.091
29	0.000	0.091	0.182	0.091	0.182	0.000	0.182	0.091	0.091	-0.091	-0.091	0.091	-0.091	0.000	0.000	0.091	0.091	0.182	0.091	0.000	-0.091	0.091	-0.091	0.091	0.000	0.182	0.091	0.182	0.091	0.000
30	0.000	0.091	0.091	0.091	0.182	0.091	0.182	0.091	0.091	0.091	0.091	0.000	0.091	0.091	0.091	0.000	0.091	0.091	0.091	0.000	-0.091	0.091	0.091	0.091	0.000	0.182	0.182	0.091	0.000	0.000
31	0.091	0.000	-0.091	0.000	0.091	0.091	0.091	0.000	0.091	0.091	0.091	0.000	0.091	0.091	0.091	0.000	0.000	0.000	0.000	0.091	0.000	0.000	0.091	0.000	0.091	0.091	0.182	0.000	0.000	0.000
32	0.000	0.091	-0.091	0.091	0.091	0.000	0.091	0.091	0.182	0.182	0.182	0.091	0.182	0.000	0.000	0.000	0.091	0.000	0.091	0.000	-0.091	0.091	0.182	0.091	0.000	0.091	0.091	0.000	0.091	-0.091
33	0.091	0.000	0.000	0.000	0.091	0.091	0.091	0.091	0.091	0.182	0.182	0.091	0.182	0.091	0.091	-0.182	0.091	0.091	0.000	0.091	0.000	0.000	0.182	0.000	0.091	0.091	0.091	0.091	0.000	0.000
34	0.091	0.091	-0.091	0.091	0.091	0.000	0.091	0.000	0.182	0.182	0.182	0.000	0.182	0.000	0.000	-0.091	0.000	0.000	0.091	0.091	0.000	0.091	0.182	0.091	0.091	0.091	0.000	0.000	0.091	0.000
35	0.182	0.091	0.000	0.091	0.000	0.091	0.000	0.000	0.182	0.091	0.091	0.091	0.091	0.091	0.091	-0.091	0.000	0.091	0.091	0.182	0.091	0.091	0.091	0.091	0.182	0.000	0.091	0.091	0.091	0.091
36	0.091	0.000	0.000	0.182	0.091	0.091	0.091	0.000	0.273	0.091	0.091	0.000	0.091	0.091	0.091	0.000	0.000	0.091	0.182	0.091	0.091	0.182	0.091	0.182	0.091	0.091	0.091	0.091	0.182	0.000
37	0.091	0.000	0.091	0.182	0.000	0.182	0.000	-0.091	0.273	0.091	0.091	0.091	0.091	0.182	0.182	-0.091	-0.091	0.182	0.182	0.091	0.091	0.182	0.091	0.182	0.091	0.000	0.182	0.182	0.091	0.000
38	0.000	0.091	0.000	0.091	0.000	0.182	0.000	-0.091	0.182	0.091	0.091	0.091	0.091	0.182	0.182	-0.091	-0.091	0.091	0.091	0.000	0.000	0.182	0.091	0.091	0.000	0.000	0.182	0.091	0.091	-0.091
39	0.000	0.000	0.000	-0.091	0.000	0.091	0.000	-0.091	0.091	0.000	0.000	0.182	0.000	0.091	0.091	-0.182	-0.091	0.091	-0.091	0.000	0.000	0.000	0.000	-0.091	0.000	0.000	0.091	0.091	0.000	0.000
40	0.000	0.000	-0.091	-0.091	-0.091	0.000	-0.091	0.000	0.091	0.091	0.091	0.182	0.091	0.000	0.000	-0.091	0.000	0.000	-0.091	0.000	0.000	0.000	0.091	-0.091	0.000	-0.091	0.000	0.000	0.000	0.000
41	0.091	0.000	-0.091	-0.091	-0.091	0.000	-0.091	0.000	0.091	0.000	0.000	0.091	0.000	0.000	0.000	-0.091	0.000	0.000	-0.091	0.182	0.091	0.000	0.000	-0.091	0.091	-0.091	0.000	0.000	0.000	0.091
42	0.182	0.091	0.000	0.000	0.000	0.000	0.000	0.000	0.091	0.000	0.000	-0.091	0.000	0.000	0.000	0.091	0.000	0.000	0.000	0.182	0.091	0.091	0.000	0.000	0.182	0.000	0.000	0.000	0.182	0.182
43	0.182	0.182	0.182	0.000	-0.091	0.091	-0.091	0.000	0.091	0.000	0.000	-0.091	0.000	0.091	0.091	0.091	0.000	0.182	0.000	0.182	0.091	0.091	0.000	0.000	0.182	-0.091	0.091	0.182	0.182	0.182
44	0.091	0.182	0.182	0.000	-0.091	0.091	-0.091	0.000	0.182	-0.091	-0.091	-0.091	-0.091	0.091	0.091	0.182	0.000	0.182	0.000	0.091	0.000	0.091	-0.045	0.000	0.091	-0.091	0.091	0.182	0.182	0.091
45	0.091	0.091	0.182	-0.091	-0.091	0.091	-0.091	0.091	0.000	-0.091	-0.091	0.000	-0.091	0.091	0.091	0.091	0.091	0.182	0.000	0.091	0.000	0.000	-0.045	-0.091	0.091	-0.091	0.182	0.182	0.091	0.091
46	0.000	0.091	0.091	-0.091	0.000	0.091	0.000	0.091	0.000	0.000	0.000	0.000	0.000	0.091	0.091	0.091	0.091	0.091	0.000	0.000	-0.091	0.000	0.045	-0.091	0.000	0.000	0.000	0.091	0.091	0.091
47	0.091	0.182	0.091	-0.182	-0.091	0.091	-0.091	0.182	-0.091	0.000	0.000	0.091	0.000	0.091	0.091	0.000	0.091	0.091	-0.091	0.182	0.000	-0.091	-0.045	-0.182	0.091	-0.091	0.000	0.091	0.000	0.091
48	0.182	0.182	0.000	-0.182	-0.091	0.000	-0.091	0.091	0.000	0.000	0.000	-0.091	0.000	0.091	0.000	0.182	0.000	0.000	0.000	0.091	-0.091	-0.091	-0.136	-0.182	0.182	-0.091	-0.091	0.000	0.182	0.000
49	0.091	0.182	0.091	-0.091	-0.091	0.000	-0.091	0.091	0.091	0.091	0.091	-0.091	0.091	0.091	0.000	0.273	0.000	0.182	0.091	0.000	0.000	-0.091	-0.136	-0.091	0.091	-0.091	0.000	0.182	0.091	0.000
50	0.000	0.182	0.182	0.000	-0.091	0.091	-0.091	0.000	0.091	0.091	0.000	-0.182	0.000	0.182	0.091	0.182	0.000	0.273	0.182	0.000	0.091	0.000	-0.227	0.000	0.000	-0.091	0.091	0.273	0.000	0.000
51	0.000	0.182	0.273	-0.091	-0.091	0.091	-0.091	0.000	0.000	0.000	-0.091	-0.091	0.000	0.182	0.091	0.091	0.000	0.182	0.091	0.000	0.091	-0.091	-0.136	-0.091	0.000	-0.091	0.091	0.182	0.000	0.091
52	0.000	0.091	0.182	-0.091	-0.091	0.000	-0.091	0.000	0.000	0.000	-0.091	0.000	0.000	0.091	0.000	0.091	0.000	0.091	0.091	-0.091	0.091	-0.091	-0.227	-0.091	0.000	-0.091	0.000	0.091	0.000	0.000
53	-0.091	0.091	0.091	-0.091	-0.091	0.000	-0.091	0.091	0.000	0.000	-0.091	0.091	0.000	0.091	0.000	0.000	0.091	0.091	0.091	0.000	0.182	-0.091	-0.227	-0.091	-0.091	-0.091	0.000	0.091	-0.091	-0.182
54	0.000	0.000	0.000	0.000	0.000	0.000	0.000	0.000	0.091	0.000	-0.091	0.000	0.000	0.091	0.000	0.000	0.000	0.000	0.182	-0.091	0.091	0.000	-0.227	0.000	0.000	0.000	0.000	0.000	0.000	-0.182
55	0.000	0.000	0.000	-0.091	0.000	0.091	0.000	-0.091	0.000	0.000	-0.091	0.000	0.000	0.182	0.091	0.091	-0.091	0.000	0.091	0.000	0.000	-0.091	-0.273	-0.091	0.000	0.000	0.000	0.000	-0.091	-0.182
56	0.091	-0.091	0.000	-0.091	0.000	0.091	0.000	-0.091	0.091	0.000	-0.091	0.000	-0.091	0.182	0.091	0.000	-0.091	0.091	0.000	-0.091	-0.091	-0.091	-0.273	-0.091	0.091	0.000	-0.091	0.091	0.000	-0.182
57	0.000	-0.091	0.091	-0.091	-0.091	0.000	-0.091	-0.091	0.091	0.000	-0.182	0.000	0.000	0.091	0.000	0.091	-0.091	0.000	0.000	-0.091	-0.091	-0.091	-0.273	-0.091	0.000	-0.091	0.000	0.000	-0.091	-0.182
58	0.000	-0.091	0.000	-0.091	-0.091	0.000	-0.091	-0.182	0.091	0.000	-0.182	-0.182	0.000	0.091	0.000	0.000	-0.091	0.091	0.000	-0.182	-0.182	-0.091	-0.273	-0.091	0.000	-0.091	0.091	0.091	-0.091	-0.182
59	-0.091	0.000	0.091	-0.091	-0.091	0.000	-0.091	-0.091	0.000	0.000	-0.182	-0.091	-0.091	0.000	0.000	-0.091	0.000	0.000	-0.091	-0.091	-0.091	-0.091	-0.182	-0.091	-0.091	-0.091	0.091	0.000	-0.182	-0.182
60	0.000	-0.182	0.000	-0.091	-0.091	-0.091	-0.091	-0.091	0.000	-0.091	-0.273	-0.091	-0.182	-0.091	-0.091	-0.182	0.000	-0.091	-0.091	0.000	-0.182	-0.091	-0.182	-0.091	0.000	-0.091	0.000	-0.091	-0.091	-0.182
61	0.091	-0.182	-0.091	-0.091	-0.091	-0.091	-0.091	-0.091	0.000	-0.182	-0.273	-0.091	-0.091	0.000	0.000	-0.091	0.000	-0.182	-0.091	-0.091	-0.182	-0.091	-0.091	-0.091	0.091	-0.091	0.000	-0.182	0.000	-0.182
62	0.000	-0.182	-0.182	0.000	-0.182	-0.091	-0.182	0.000	0.091	-0.091	-0.182	-0.273	-0.091	0.000	0.000	0.000	-0.091	-0.091	0.000	-0.091	-0.273	0.000	-0.182	0.000	0.000	-0.182	0.000	-0.091	-0.091	-0.182
63	0.000	-0.091	-0.091	0.000	-0.182	0.091	-0.182	0.000	0.091	-0.091	-0.182	-0.273	-0.091	0.091	0.091	-0.091	-0.091	0.000	0.000	0.000	-0.182	0.000	-0.091	0.000	0.000	-0.182	0.091	0.000	-0.091	-0.182
64	0.091	-0.182	0.000	0.000	-0.182	0.091	-0.182	-0.091	0.091	-0.091	-0.182	-0.273	-0.091	0.000	0.000	-0.091	-0.182	-0.091	0.000	-0.091	-0.273	0.000	-0.091	0.000	0.091	-0.182	0.091	-0.091	0.000	-0.091
65	0.000	-0.182	-0.091	-0.182	-0.182	0.091	-0.182	-0.091	0.000	-0.182	-0.182	-0.182	-0.091	0.000	0.000	0.000	-0.182	-0.091	-0.091	-0.091	-0.182	-0.182	-0.182	-0.182	0.000	-0.182	0.091	-0.091	-0.091	-0.091
66	-0.091	-0.182	-0.091	-0.091	-0.273	0.000	-0.273	0.000	0.000	-0.182	-0.273	-0.182	-0.182	-0.091	-0.091	-0.091	-0.091	0.000	0.000	-0.182	0.000	-0.091	-0.091	-0.091	-0.091	-0.273	0.000	0.000	-0.091	-0.091
67	-0.091	-0.091	0.000	-0.182	-0.364	0.000	-0.364	0.000	-0.091	-0.182	-0.273	-0.182	0.000	-0.091	-0.091	-0.091	-0.091	-0.091	0.000	-0.091	0.091	-0.182	-0.091	-0.182	-0.182	-0.364	0.000	-0.091	-0.182	0.000
68	0.000	-0.091	-0.091	-0.182	-0.273	-0.091	-0.273	0.091	-0.091	-0.182	-0.182	-0.182	-0.091	-0.091	-0.091	-0.182	-0.091	-0.091	0.000	-0.091	0.091	-0.182	-0.091	-0.182	-0.091	-0.273	0.000	-0.091	-0.091	-0.182
69	0.000	-0.091	-0.091	-0.182	-0.182	0.000	-0.182	0.182	-0.091	-0.182	-0.182	-0.091	-0.091	-0.091	-0.091	-0.091	0.000	-0.182	0.000	-0.091	0.000	-0.182	0.000	-0.182	-0.091	-0.182	0.000	-0.182	-0.091	-0.091
70	0.000	-0.182	-0.182	-0.091	-0.182	-0.091	-0.182	0.273	-0.091	-0.182	-0.273	0.000	0.000	-0.091	-0.091	-0.091	0.091	-0.091	-0.091	-0.091	0.000	-0.091	-0.091	-0.091	-0.091	-0.182	0.000	-0.091	-0.091	0.000
71	0.091	-0.182	-0.091	0.000	-0.091	0.000	-0.091	0.273	-0.091	-0.273	-0.182	-0.091	0.000	0.000	0.000	-0.091	0.182	-0.091	-0.091	0.000	0.091	0.000	-0.091	0.000	0.000	-0.091	0.000	-0.091	0.000	0.000
72	0.182	-0.182	-0.091	0.091	0.000	0.000	0.000	0.364	-0.091	-0.182	-0.091	-0.091	-0.091	-0.182	-0.091	-0.091	0.182	-0.091	-0.091	0.182	0.182	0.091	-0.091	0.091	0.091	0.000	0.000	-0.091	0.091	0.091
73	0.364	-0.182	-0.091	0.091	0.182	0.000	0.182	0.364	0.000	-0.273	0.000	0.000	-0.091	-0.091	-0.091	0.000	0.273	-0.091	-0.091	0.273	0.364	0.091	-0.182	0.091	0.273	0.182	0.000	-0.091	0.273	-0.091
74	0.364	-0.091	-0.091	0.091	0.182	-0.091	0.182	0.364	0.091	-0.364	0.000	0.000	-0.091	-0.091	-0.182	0.182	0.364	-0.091	-0.091	0.182	0.273	0.091	-0.091	0.091	0.273	0.182	0.000	-0.091	0.273	0.091
75	0.273	0.000	0.000	0.182	0.273	-0.091	0.273	0.455	0.182	-0.273	0.091	0.000	-0.091	-0.091	0.000	0.273	0.364	0.091	-0.091	0.182	0.273	0.182	-0.091	0.182	0.182	0.273	0.000	0.091	0.182	0.000
76	0.364	0.000	0.182	0.273	0.364	-0.091	0.364	0.545	0.182	-0.182	0.182	0.091	-0.091	-0.182	0.000	0.182	0.455	0.182	-0.091	0.364	0.364	0.273	-0.091	0.273	0.273	0.364	0.000	0.182	0.273	0.000
77	0.455	0.000	0.273	0.364	0.455	-0.182	0.455	0.545	0.182	-0.091	0.273	0.182	0.000	-0.182	-0.091	0.182	0.545	0.182	-0.091	0.364	0.273	0.364	-0.182	0.364	0.364	0.455	0.091	0.182	0.364	0.000
78	0.455	0.000	0.182	0.545	0.545	-0.182	0.545	0.545	0.364	-0.091	0.364	0.273	-0.091	-0.182	-0.182	0.364	0.545	0.182	-0.091	0.455	0.364	0.545	-0.091	0.545	0.455	0.545	0.091	0.182	0.455	-0.091
79	0.545	0.000	0.182	0.545	0.455	-0.091	0.455	0.455	0.364	0.000	0.455	0.273	-0.091	-0.182	-0.182	0.364	0.545	0.273	-0.091	0.545	0.455	0.545	0.000	0.545	0.545	0.455	0.091	0.273	0.545	0.000
80	0.455	0.000	0.364	0.636	0.545	-0.273	0.545	0.273	0.455	0.091	0.455	0.273	-0.182	-0.182	-0.182	0.455	0.455	0.364	-0.091	0.545	0.455	0.636	0.091	0.636	0.455	0.545	0.091	0.364	0.545	-0.091
81	0.455	0.000	0.364	0.545	0.636	-0.091	0.636	0.182	0.545	0.091	0.545	0.273	-0.273	-0.091	-0.182	0.545	0.364	0.364	0.091	0.545	0.455	0.545	0.182	0.545	0.455	0.636	0.091	0.364	0.545	-0.091
82	0.364	0.182	0.455	0.364	0.545	-0.091	0.545	0.273	0.545	0.273	0.455	0.364	-0.182	0.000	-0.091	0.545	0.273	0.455	0.182	0.364	0.364	0.364	0.273	0.364	0.364	0.545	0.091	0.455	0.364	0.000
83	0.273	0.273	0.545	0.273	0.455	-0.182	0.455	0.273	0.636	0.364	0.545	0.455	-0.091	0.182	0.000	0.545	0.364	0.545	0.273	0.273	0.364	0.273	0.364	0.273	0.273	0.455	0.000	0.545	0.273	-0.091
84	0.182	0.364	0.545	0.273	0.364	-0.182	0.364	0.273	0.455	0.455	0.455	0.545	0.000	0.091	0.091	0.364	0.364	0.545	0.273	0.182	0.273	0.273	0.455	0.273	0.182	0.364	0.000	0.545	0.182	-0.091
85	0.091	0.273	0.545	0.273	0.455	-0.182	0.455	0.182	0.273	0.545	0.545	0.545	0.000	0.091	0.182	0.273	0.273	0.545	0.273	0.091	0.364	0.273	0.364	0.273	0.091	0.455	0.000	0.545	0.091	-0.182
86	0.182	0.273	0.364	0.182	0.364	-0.182	0.364	0.000	0.182	0.455	0.455	0.636	0.091	0.273	0.091	0.182	0.182	0.364	0.364	0.182	0.455	0.182	0.364	0.182	0.182	0.364	0.000	0.364	0.182	-0.091
87	0.091	0.364	0.273	0.182	0.182	-0.182	0.182	-0.091	0.182	0.545	0.364	0.455	0.182	0.364	0.182	0.091	0.000	0.273	0.364	0.182	0.273	0.182	0.545	0.182	0.091	0.182	0.091	0.273	0.182	-0.091
88	0.000	0.364	0.091	0.000	0.091	-0.091	0.091	-0.091	0.182	0.455	0.364	0.273	0.182	0.455	0.273	0.091	-0.091	0.091	0.455	0.091	0.273	0.000	0.545	0.000	0.000	0.091	0.182	0.091	0.091	-0.091
89	-0.091	0.455	0.000	-0.091	0.091	0.000	0.091	-0.091	0.091	0.545	0.182	0.182	0.273	0.545	0.455	0.091	-0.091	0.000	0.545	0.000	0.091	-0.091	0.545	-0.091	-0.091	0.091	0.273	0.000	0.000	-0.091
90	-0.091	0.545	0.091	-0.091	0.091	0.091	0.091	-0.091	0.091	0.455	0.182	0.182	0.364	0.545	0.545	0.000	-0.091	0.091	0.545	-0.182	0.000	-0.091	0.455	-0.091	-0.091	0.091	0.273	0.091	-0.182	0.000
91	-0.091	0.545	0.091	-0.091	0.000	0.273	0.000	0.000	0.000	0.364	0.091	0.182	0.455	0.636	0.545	-0.091	-0.091	0.091	0.636	-0.273	0.091	-0.091	0.364	-0.091	-0.091	0.000	0.182	0.091	-0.182	0.182
92	-0.091	0.545	0.000	-0.091	-0.091	0.182	-0.091	0.000	-0.091	0.364	0.091	0.091	0.545	0.545	0.636	-0.273	0.000	0.000	0.455	-0.273	0.091	-0.091	0.364	0.000	-0.091	-0.091	0.273	0.000	-0.182	0.273
93	-0.182	0.455	-0.091	0.000	0.000	0.182	-0.182	-0.091	-0.182	0.182	0.091	0.091	0.455	0.364	0.545	-0.273	-0.091	-0.091	0.273	-0.091	0.182	0.000	0.364	0.091	-0.182	-0.182	0.273	-0.091	0.000	0.182
94	-0.182	0.273	-0.273	0.000	0.000	0.364	-0.182	-0.091	-0.273	0.182	0.000	0.000	0.545	0.182	0.364	-0.273	-0.273	-0.273	0.091	-0.091	0.091	0.000	0.273	0.091	-0.182	-0.182	0.455	-0.273	0.000	0.182
95	-0.182	0.182	-0.273	0.000	0.091	0.364	-0.091	-0.273	-0.182	0.091	0.000	-0.091	0.455	0.273	0.182	-0.091	-0.182	-0.273	0.091	-0.091	0.000	0.000	0.182	0.091	-0.182	-0.091	0.545	-0.273	0.000	0.364
96	0.000	0.091	-0.273	-0.091	-0.091	0.455	-0.273	-0.182	0.000	0.091	-0.091	-0.182	0.545	0.273	0.273	-0.091	-0.273	-0.273	0.091	0.000	0.000	-0.091	0.091	0.091	0.000	-0.273	0.545	-0.273	0.091	0.364
97	-0.091	0.091	-0.091	-0.091	-0.091	0.545	-0.273	-0.182	-0.091	0.091	0.000	-0.273	0.455	0.182	0.273	-0.091	-0.182	-0.182	0.000	-0.091	-0.091	-0.091	0.091	0.000	-0.091	-0.273	0.545	-0.091	0.000	0.455
98	-0.091	0.091	-0.091	0.000	0.000	0.545	-0.182	-0.091	-0.091	0.000	-0.091	-0.182	0.364	0.182	0.182	0.000	-0.091	-0.182	0.000	-0.182	0.000	0.000	0.000	0.000	-0.091	-0.182	0.364	-0.091	0.000	0.545
99	0.000	0.091	0.000	0.091	0.182	0.636	0.000	-0.091	-0.091	0.000	-0.091	0.000	0.364	0.091	0.182	0.000	-0.091	-0.091	-0.091	-0.091	-0.091	0.091	0.000	0.182	0.000	0.000	0.182	0.000	0.091	0.455
100	0.091	0.000	0.091	0.000	0.091	0.545	-0.091	-0.091	-0.091	-0.091	-0.091	0.000	0.273	0.000	0.091	-0.091	-0.091	0.000	-0.182	-0.091	-0.091	0.000	-0.091	0.182	0.091	-0.091	0.091	0.091	0.091	0.455
101	0.000	-0.182	0.000	0.000	0.000	0.364	-0.182	-0.182	-0.091	-0.091	-0.091	0.000	0.273	0.000	0.000	0.000	-0.182	-0.091	-0.273	-0.091	0.000	0.000	-0.091	0.091	0.000	-0.182	0.000	0.000	0.091	0.455
102	0.091	-0.273	0.000	-0.091	0.000	0.182	-0.182	-0.182	-0.182	-0.182	0.000	-0.091	0.182	0.000	0.000	0.000	-0.182	-0.091	-0.364	0.000	0.000	-0.091	-0.091	0.000	0.091	-0.182	0.000	0.000	0.091	0.364
103	0.000	-0.273	0.091	-0.182	0.091	0.273	-0.091	-0.091	-0.182	-0.182	0.000	-0.091	0.182	-0.091	-0.091	0.182	-0.182	0.000	-0.273	0.091	0.000	-0.182	-0.182	-0.091	0.000	-0.091	-0.091	0.091	0.182	0.273
104	0.000	-0.273	0.091	-0.182	0.000	0.273	0.000	0.000	0.000	-0.182	0.000	-0.182	0.182	-0.091	-0.091	0.182	0.000	0.000	-0.091	0.000	-0.091	-0.182	-0.364	-0.182	0.000	0.000	-0.091	0.091	0.091	0.273
105	0.091	-0.273	0.091	-0.091	-0.091	0.182	-0.091	0.000	0.000	-0.273	0.000	-0.182	0.000	0.000	0.000	0.182	0.091	0.000	0.091	0.000	-0.182	-0.182	-0.364	-0.182	0.091	-0.091	-0.091	0.091	0.091	0.364
106	0.091	-0.182	0.091	0.000	-0.182	0.182	-0.182	0.000	0.000	-0.182	0.000	-0.182	0.000	-0.091	0.091	0.000	-0.091	0.000	0.091	0.000	0.000	-0.091	-0.273	-0.091	0.091	-0.182	-0.182	0.091	0.091	0.364
107	0.000	-0.091	0.182	0.091	-0.091	0.091	-0.091	0.000	-0.091	-0.182	0.000	-0.091	-0.091	0.000	0.091	-0.091	-0.091	0.091	0.000	0.000	0.000	0.000	-0.182	0.000	0.000	-0.091	-0.182	0.091	0.091	0.273
108	0.000	-0.182	0.091	0.000	-0.091	0.000	-0.091	0.182	-0.091	-0.182	-0.091	-0.182	-0.182	0.000	0.182	0.000	-0.182	0.091	0.000	-0.091	0.000	-0.091	-0.182	0.091	0.000	-0.091	-0.273	0.000	0.000	0.182
109	-0.091	-0.273	0.091	-0.091	0.000	0.000	0.000	0.182	-0.091	-0.273	0.000	-0.182	-0.182	-0.091	0.091	0.000	-0.091	0.091	0.000	0.000	0.000	-0.182	-0.182	0.000	-0.091	0.000	-0.182	0.000	0.000	0.000
110	0.000	-0.273	0.091	0.000	-0.091	-0.091	-0.091	0.182	0.000	-0.273	0.000	-0.182	-0.182	-0.091	0.000	0.000	0.000	0.091	-0.091	0.000	0.091	-0.091	-0.182	-0.091	0.000	-0.091	-0.091	0.000	0.000	0.091
111	-0.091	-0.273	0.091	0.182	0.000	-0.091	0.000	0.091	0.000	-0.273	0.091	-0.182	-0.182	-0.182	0.000	0.000	0.000	0.091	-0.091	0.000	0.182	0.091	-0.182	0.000	-0.091	0.091	0.000	0.000	0.000	0.091
112	-0.091	-0.182	0.000	0.182	0.091	0.000	0.091	0.182	0.000	-0.364	0.000	-0.182	-0.273	-0.182	0.091	-0.091	0.000	0.000	-0.091	0.000	0.000	0.091	-0.091	0.182	-0.091	0.182	0.091	-0.091	0.000	0.091
113	-0.091	-0.091	0.000	0.182	0.182	0.091	0.182	0.273	0.091	-0.273	0.000	0.000	-0.273	-0.273	0.182	0.000	0.000	0.000	-0.091	0.000	-0.091	0.000	-0.091	0.182	-0.091	0.182	0.091	-0.091	0.000	0.091
114	0.000	-0.091	0.000	0.273	0.182	0.091	0.182	0.273	0.091	-0.273	0.000	0.000	-0.273	-0.182	0.182	-0.091	0.000	0.000	-0.091	-0.091	-0.091	0.091	0.000	0.182	0.000	0.182	0.000	-0.091	-0.091	0.091
115	0.091	-0.182	0.000	0.273	0.182	0.182	0.182	0.182	-0.091	-0.182	-0.091	0.000	-0.273	-0.182	0.091	-0.091	-0.091	0.000	-0.182	-0.182	-0.091	0.182	0.091	0.273	0.091	0.182	0.000	-0.091	-0.091	0.000
116	0.000	-0.182	0.091	0.182	0.364	0.091	0.364	0.091	-0.091	-0.182	-0.091	0.000	-0.182	-0.182	0.091	-0.182	-0.091	0.000	-0.364	-0.091	0.000	0.182	0.091	0.273	0.000	0.364	-0.182	-0.091	0.000	0.000
117	0.000	-0.182	0.091	0.091	0.455	0.000	0.455	0.182	0.000	-0.182	-0.182	0.000	-0.091	-0.273	0.000	-0.091	0.000	0.000	-0.364	-0.091	-0.091	0.091	0.091	0.182	-0.091	0.455	-0.182	-0.091	0.000	-0.091
118	-0.091	-0.182	0.000	0.091	0.364	0.000	0.364	0.273	0.000	-0.182	-0.273	0.000	-0.091	-0.364	-0.091	0.000	0.182	0.000	-0.182	-0.091	-0.091	0.091	0.091	0.091	0.000	0.364	-0.182	-0.091	0.000	0.000
119	0.000	-0.091	-0.091	0.182	0.273	0.091	0.273	0.182	0.000	-0.273	-0.273	0.000	0.000	-0.364	-0.182	-0.182	0.273	-0.091	-0.182	0.000	-0.182	0.182	0.091	0.091	0.000	0.273	-0.091	-0.182	0.091	-0.091
120	0.091	-0.091	0.000	0.182	0.182	0.182	0.182	0.091	0.091	-0.182	-0.364	0.000	0.000	-0.182	-0.091	-0.091	0.182	0.000	-0.182	-0.091	-0.182	0.182	0.182	0.182	0.091	0.182	-0.182	-0.091	0.000	0.091
121	0.000	-0.091	0.000	0.000	0.182	0.182	0.182	0.091	0.091	-0.182	-0.364	0.000	0.000	-0.182	-0.091	-0.091	0.091	0.000	-0.091	-0.091	-0.273	0.091	0.091	0.182	0.000	0.182	-0.182	-0.091	0.000	0.091
122	0.000	-0.091	0.000	-0.182	0.182	0.091	0.182	0.273	0.091	-0.273	-0.364	0.000	0.000	-0.091	-0.091	-0.091	0.182	0.000	0.000	-0.091	-0.182	0.000	0.182	0.000	0.000	0.091	-0.182	-0.091	0.000	0.091
123	0.000	-0.182	0.091	-0.182	0.182	0.091	0.182	0.273	0.091	-0.182	-0.364	-0.091	0.000	-0.091	-0.273	0.000	0.273	0.091	0.000	0.000	0.000	0.000	0.000	-0.182	0.000	0.091	-0.182	0.000	0.091	-0.091
124	0.000	-0.182	0.000	-0.182	0.091	0.000	0.091	0.182	0.091	-0.182	-0.364	-0.091	0.000	-0.091	-0.364	-0.091	0.273	0.000	0.000	0.000	0.091	0.091	0.000	-0.182	-0.091	0.091	-0.182	-0.091	0.091	-0.091
125	-0.091	-0.273	0.000	-0.182	-0.091	-0.091	-0.091	0.091	0.000	-0.273	-0.364	-0.091	-0.091	0.000	-0.364	-0.091	0.182	0.000	0.091	0.000	0.000	0.091	0.000	-0.182	-0.091	0.091	0.000	-0.091	0.000	0.000
126	-0.091	-0.091	0.000	-0.182	-0.182	-0.182	-0.182	0.182	0.000	-0.273	-0.273	0.000	-0.182	0.091	-0.182	-0.091	0.273	0.000	0.091	0.000	0.000	-0.091	0.000	-0.182	-0.182	0.000	0.000	-0.091	0.091	0.091
127	-0.182	0.091	0.000	-0.182	-0.182	-0.091	-0.182	0.273	0.000	-0.273	-0.273	0.000	-0.273	0.091	-0.182	0.000	0.273	0.091	0.091	0.000	0.000	-0.182	0.000	-0.182	-0.091	0.000	0.000	0.000	0.091	0.000
128	-0.091	0.000	0.000	-0.273	-0.364	-0.091	-0.364	0.364	-0.091	-0.273	-0.182	0.000	-0.364	0.182	-0.091	-0.091	0.273	0.091	0.182	0.091	0.091	-0.182	-0.091	-0.182	0.091	-0.182	0.000	0.000	0.000	0.000
129	0.091	0.000	0.000	-0.273	-0.273	-0.091	-0.273	0.273	-0.091	-0.364	-0.091	-0.091	-0.455	0.182	0.000	0.000	0.182	0.000	0.182	0.000	0.000	-0.182	-0.091	-0.273	0.000	-0.091	0.000	0.000	0.091	-0.091
130	0.000	0.000	0.000	-0.364	-0.182	-0.273	-0.182	0.273	0.000	-0.364	-0.182	-0.091	-0.455	0.273	0.091	0.182	0.273	0.000	0.182	0.091	0.091	-0.182	-0.182	-0.273	0.091	0.000	0.091	0.000	0.091	0.000
131	0.091	0.091	0.000	-0.455	-0.182	-0.364	-0.182	0.273	-0.091	-0.364	-0.182	-0.091	-0.455	0.182	0.091	0.091	0.273	0.000	0.182	0.091	0.091	-0.182	-0.273	-0.364	0.000	0.000	0.182	0.000	0.091	-0.091
132	0.000	0.091	0.091	-0.455	-0.182	-0.364	-0.182	0.273	-0.273	-0.455	-0.182	-0.182	-0.455	0.182	0.182	0.182	0.273	0.091	0.182	0.091	0.091	-0.182	-0.273	-0.455	0.000	0.000	0.182	0.091	0.182	-0.091
133	0.000	0.091	0.091	-0.364	-0.273	-0.182	-0.273	0.182	-0.273	-0.455	-0.182	-0.182	-0.455	0.182	0.182	0.182	0.182	0.091	0.000	0.182	0.000	-0.273	-0.364	-0.455	0.091	-0.091	0.182	0.091	0.182	-0.091
134	0.091	0.182	0.182	-0.364	-0.273	-0.182	-0.273	0.091	-0.364	-0.455	-0.182	-0.091	-0.545	0.182	0.182	0.182	0.273	0.182	0.000	0.182	-0.091	-0.273	-0.364	-0.364	0.091	-0.091	0.182	0.182	0.182	0.000
135	0.091	0.273	0.182	-0.364	-0.364	-0.091	-0.364	0.000	-0.455	-0.455	-0.182	-0.182	-0.455	0.182	0.091	0.273	0.273	0.182	0.000	0.182	-0.091	-0.364	-0.364	-0.364	0.182	-0.182	0.182	0.182	0.182	0.000
136	0.182	0.364	0.273	-0.364	-0.273	0.000	-0.273	-0.091	-0.455	-0.364	-0.273	-0.273	-0.364	0.091	0.091	0.273	0.364	0.273	-0.091	0.182	0.091	-0.455	-0.455	-0.364	0.182	-0.273	0.091	0.273	0.182	-0.091
137	0.182	0.364	0.273	-0.455	-0.182	0.091	-0.182	-0.182	-0.364	-0.364	-0.364	-0.273	-0.273	0.091	0.000	0.273	0.273	0.273	-0.091	0.182	0.091	-0.455	-0.545	-0.364	0.273	-0.182	0.091	0.273	0.091	0.000
138	0.273	0.273	0.273	-0.545	-0.273	0.091	-0.273	-0.182	-0.364	-0.455	-0.364	-0.273	-0.182	0.182	0.000	0.182	0.273	0.273	0.000	0.182	0.091	-0.364	-0.545	-0.455	0.091	-0.273	0.091	0.273	0.000	0.000
139	0.091	0.273	0.273	-0.455	-0.273	0.182	-0.273	-0.273	-0.364	-0.545	-0.364	-0.364	-0.273	0.273	0.000	0.182	0.273	0.273	-0.091	0.000	0.091	-0.364	-0.455	-0.545	0.091	-0.273	0.000	0.273	0.091	0.000
140	0.091	0.273	0.182	-0.455	-0.273	0.182	-0.273	-0.273	-0.364	-0.455	-0.364	-0.364	-0.182	0.273	-0.091	0.182	0.273	0.182	-0.273	0.182	0.091	-0.364	-0.455	-0.455	0.091	-0.273	0.000	0.182	0.000	0.091
141	0.091	0.273	0.273	-0.364	-0.364	0.182	-0.364	-0.273	-0.455	-0.364	-0.364	-0.273	-0.182	0.182	-0.273	0.182	0.182	0.273	-0.273	0.091	0.091	-0.364	-0.364	-0.455	0.000	-0.364	-0.091	0.273	0.000	0.091
142	0.000	0.091	0.182	-0.364	-0.455	0.091	-0.455	-0.364	-0.545	-0.364	-0.182	-0.273	-0.182	0.182	-0.273	0.182	0.091	0.182	-0.364	0.091	0.091	-0.455	-0.455	-0.364	0.091	-0.455	-0.091	0.182	0.000	0.000
143	0.091	0.000	0.182	-0.182	-0.455	0.091	-0.455	-0.364	-0.455	-0.364	-0.182	-0.273	-0.182	0.091	-0.364	0.091	0.000	0.182	-0.455	0.091	0.182	-0.545	-0.455	-0.364	0.091	-0.455	-0.091	0.182	-0.182	0.000
144	0.091	-0.091	0.182	-0.182	-0.364	0.000	-0.364	-0.364	-0.455	-0.182	-0.273	-0.273	-0.273	0.000	-0.455	0.091	-0.091	0.182	-0.455	-0.091	0.182	-0.455	-0.455	-0.182	0.091	-0.364	-0.182	0.182	-0.182	-0.091
145	0.091	-0.091	0.091	-0.273	-0.364	0.000	-0.364	-0.364	-0.364	-0.182	-0.273	-0.364	-0.273	0.000	-0.455	0.182	-0.182	0.091	-0.364	0.000	0.091	-0.455	-0.364	-0.182	0.091	-0.364	-0.273	0.091	-0.182	-0.091
146	0.091	-0.182	0.091	-0.273	-0.273	0.000	-0.273	-0.364	-0.364	-0.273	-0.273	-0.455	-0.273	0.000	-0.364	0.091	-0.091	0.091	-0.364	0.000	0.000	-0.364	-0.364	-0.273	0.091	-0.273	-0.273	0.091	-0.091	0.000
147	0.091	-0.182	-0.091	-0.273	-0.364	-0.091	-0.364	-0.364	-0.182	-0.273	-0.182	-0.364	-0.273	0.000	-0.364	0.091	-0.182	-0.091	-0.364	0.000	-0.182	-0.364	-0.364	-0.273	0.182	-0.364	-0.364	-0.091	0.000	0.000
148	0.182	-0.273	-0.091	-0.182	-0.455	-0.273	-0.455	-0.364	-0.182	-0.273	-0.182	-0.364	-0.273	0.000	-0.364	0.091	-0.182	-0.091	-0.364	0.000	-0.182	-0.182	-0.182	-0.273	0.273	-0.455	-0.455	-0.091	0.000	0.000
149	0.273	-0.273	-0.091	-0.182	-0.455	-0.273	-0.455	-0.364	-0.273	-0.182	-0.182	-0.364	-0.364	-0.091	-0.364	0.182	-0.182	-0.091	-0.455	0.000	-0.182	-0.182	-0.182	-0.182	0.364	-0.455	-0.455	-0.091	0.000	0.000
150	0.364	-0.364	0.000	-0.182	-0.364	-0.364	-0.364	-0.364	-0.273	-0.182	-0.182	-0.364	-0.182	-0.273	-0.455	0.364	-0.273	0.000	-0.545	0.182	-0.273	-0.273	-0.273	-0.182	0.273	-0.364	-0.364	0.000	-0.091	0.000
151	0.273	-0.364	0.091	-0.182	-0.364	-0.455	-0.364	-0.364	-0.273	-0.182	-0.182	-0.182	-0.182	-0.273	-0.545	0.364	-0.273	0.091	-0.455	0.091	-0.273	-0.273	-0.273	-0.182	0.273	-0.364	-0.364	0.091	-0.091	0.000
152	0.273	-0.455	0.091	-0.182	-0.364	-0.455	-0.364	-0.455	-0.182	-0.182	0.000	-0.182	-0.273	-0.364	-0.455	0.273	-0.273	0.091	-0.455	0.091	-0.273	-0.273	-0.273	-0.182	0.273	-0.364	-0.364	0.091	-0.091	0.000
153	0.273	-0.364	0.091	0.000	-0.182	-0.364	-0.182	-0.455	-0.182	-0.182	-0.091	-0.273	-0.273	-0.455	-0.455	0.182	-0.273	0.091	-0.364	0.091	-0.273	-0.182	-0.182	-0.182	0.273	-0.182	-0.364	0.091	0.000	0.091
154	0.273	-0.364	-0.091	-0.091	-0.182	-0.364	-0.182	-0.455	-0.182	0.000	-0.182	-0.273	-0.273	-0.455	-0.364	0.182	-0.273	-0.091	-0.364	0.182	-0.273	-0.182	-0.182	0.000	0.182	-0.182	-0.455	-0.091	0.091	0.091
155	0.182	-0.364	-0.091	-0.182	-0.273	-0.364	-0.273	-0.455	-0.182	-0.091	-0.091	-0.273	-0.182	-0.364	-0.364	0.182	-0.273	0.000	-0.182	0.273	-0.364	-0.182	-0.182	-0.091	0.000	-0.273	-0.545	0.000	0.091	0.091
156	0.000	-0.455	-0.091	-0.091	-0.273	-0.364	-0.273	-0.364	-0.182	-0.182	-0.091	-0.182	-0.182	-0.364	-0.182	0.091	-0.273	0.091	-0.182	0.182	-0.364	-0.182	-0.182	-0.182	-0.091	-0.273	-0.455	0.091	0.000	0.091
157	-0.091	-0.455	0.000	-0.091	-0.273	-0.455	-0.273	-0.364	0.000	-0.091	0.000	-0.182	-0.182	-0.364	-0.182	0.000	-0.364	0.091	-0.273	0.273	-0.364	-0.182	-0.182	-0.091	-0.091	-0.273	-0.455	0.091	0.000	0.091
158	-0.091	-0.455	0.091	0.000	-0.182	-0.545	-0.182	-0.182	-0.091	-0.091	0.000	-0.182	-0.182	-0.364	-0.273	-0.091	-0.364	0.182	-0.273	0.364	-0.364	0.000	0.000	-0.091	-0.182	-0.182	-0.364	0.182	0.091	0.091
159	-0.182	-0.455	0.091	0.000	-0.182	-0.455	-0.182	-0.182	-0.182	0.000	0.000	-0.182	-0.182	-0.455	-0.273	-0.182	-0.364	0.091	-0.273	0.455	-0.364	-0.091	-0.091	0.000	-0.273	-0.182	-0.364	0.091	0.091	0.000
160	-0.273	-0.455	0.091	0.000	-0.182	-0.455	-0.182	-0.273	-0.091	0.000	0.000	-0.182	0.000	-0.545	-0.273	-0.182	-0.455	0.182	-0.182	0.273	-0.364	-0.182	-0.182	0.000	-0.273	-0.182	-0.182	0.182	0.091	0.000
161	-0.273	-0.455	-0.091	0.000	-0.182	-0.364	-0.182	-0.273	-0.091	0.000	0.000	0.000	-0.091	-0.455	-0.182	-0.273	-0.455	0.091	-0.182	0.182	-0.364	-0.091	-0.091	0.000	-0.273	-0.182	-0.182	0.091	0.182	0.091
162	-0.273	-0.545	0.000	0.000	-0.182	-0.364	-0.182	-0.273	0.000	0.000	0.000	-0.091	-0.182	-0.455	-0.182	-0.364	-0.455	0.091	-0.182	0.182	-0.364	-0.091	-0.091	0.000	-0.273	-0.182	-0.273	0.091	0.273	0.091
163	-0.273	-0.455	0.091	0.000	0.000	-0.182	0.000	-0.182	0.000	0.000	-0.091	-0.182	-0.091	-0.364	-0.182	-0.364	-0.455	0.182	-0.182	0.182	-0.455	0.000	0.000	0.000	-0.364	0.000	-0.273	0.182	0.273	0.182
164	-0.364	-0.455	0.091	-0.091	-0.091	-0.182	-0.091	-0.182	0.000	0.000	-0.091	-0.091	-0.091	-0.364	-0.182	-0.273	-0.364	0.273	-0.182	0.091	-0.545	0.000	0.000	0.000	-0.455	-0.091	-0.273	0.273	0.182	0.273
165	-0.455	-0.364	0.182	-0.091	-0.182	-0.273	-0.182	-0.182	0.000	-0.091	0.000	-0.091	0.000	-0.182	-0.182	-0.273	-0.364	0.364	0.000	-0.091	-0.545	0.000	0.000	-0.091	-0.455	-0.182	-0.182	0.364	0.273	0.273
166	-0.455	-0.364	0.091	0.000	-0.091	-0.273	-0.091	-0.182	0.000	-0.091	0.000	0.000	0.000	-0.182	0.000	-0.273	-0.182	0.273	-0.091	-0.182	-0.455	0.000	0.000	-0.091	-0.455	-0.091	-0.182	0.273	0.364	0.273
167	-0.455	-0.182	0.182	-0.091	-0.091	-0.273	-0.091	-0.182	0.000	-0.091	-0.091	0.000	0.000	-0.273	-0.091	-0.364	-0.182	0.182	-0.182	-0.182	-0.364	0.000	0.000	0.000	-0.455	-0.091	-0.182	0.182	0.455	0.273
168	-0.455	-0.182	0.091	-0.091	0.000	-0.182	0.000	0.000	-0.091	0.000	-0.091	0.000	0.000	-0.273	-0.182	-0.364	-0.273	0.182	-0.091	-0.273	-0.364	0.000	0.000	-0.091	-0.455	0.000	-0.182	0.182	0.364	0.182
169	-0.455	-0.273	0.091	-0.182	0.000	-0.182	0.000	-0.091	-0.091	-0.091	-0.091	0.000	0.000	-0.273	-0.091	-0.364	-0.273	0.182	-0.091	-0.364	-0.182	-0.091	-0.091	-0.091	-0.455	0.000	-0.182	0.182	0.273	0.182
170	-0.455	-0.273	0.182	-0.182	0.000	-0.182	0.000	-0.182	-0.091	-0.182	-0.091	0.000	0.000	-0.182	-0.091	-0.364	-0.273	0.182	0.000	-0.364	-0.182	-0.091	-0.091	-0.182	-0.455	0.000	0.000	0.182	0.273	0.091
171	-0.455	-0.273	0.273	-0.091	0.000	-0.182	0.000	-0.091	-0.091	-0.091	0.000	0.000	-0.091	-0.182	0.000	-0.364	-0.182	0.000	0.000	-0.273	-0.273	0.000	0.000	-0.182	-0.455	0.000	-0.091	0.000	0.273	0.000
172	-0.455	-0.182	0.364	0.000	0.000	-0.182	0.000	-0.091	-0.091	0.000	-0.091	-0.091	-0.091	-0.182	0.000	-0.364	-0.182	-0.091	0.000	-0.273	-0.273	-0.091	0.000	-0.091	-0.545	0.000	-0.182	-0.091	0.182	-0.182
173	-0.545	-0.182	0.273	0.000	0.000	0.000	0.000	0.000	-0.182	0.000	-0.091	-0.091	0.000	-0.182	0.000	-0.364	-0.182	-0.091	0.000	-0.273	-0.273	-0.091	0.000	0.000	-0.636	0.000	-0.091	-0.091	0.000	-0.182
174	-0.636	-0.182	0.182	0.091	-0.091	-0.091	-0.091	0.000	-0.182	0.000	0.000	0.000	0.091	-0.182	0.000	-0.364	-0.182	-0.182	0.000	-0.364	-0.182	-0.182	-0.091	0.000	-0.545	-0.091	-0.091	-0.182	-0.091	-0.273
175	-0.545	-0.182	0.182	0.091	-0.091	-0.182	-0.091	0.000	-0.091	0.000	0.000	0.000	0.000	0.000	0.000	-0.455	-0.182	-0.273	0.000	-0.364	-0.182	-0.182	-0.091	0.091	-0.455	-0.091	0.000	-0.273	-0.091	-0.364
176	-0.455	-0.182	0.182	0.182	0.000	-0.091	0.000	0.000	-0.091	0.091	0.000	0.000	-0.091	-0.091	0.000	-0.545	0.000	-0.273	-0.091	-0.364	-0.182	-0.091	0.091	0.091	-0.364	0.000	0.000	-0.273	-0.182	-0.364
177	-0.364	0.000	0.182	0.182	0.000	-0.091	0.000	0.000	-0.091	0.091	0.000	-0.091	0.000	-0.182	-0.091	-0.545	-0.091	-0.273	-0.091	-0.364	-0.182	-0.091	0.091	0.182	-0.364	0.000	0.000	-0.273	-0.273	-0.273
178	-0.364	-0.091	0.000	0.364	0.000	0.000	0.000	0.000	-0.091	0.182	0.091	-0.091	0.091	-0.091	-0.091	-0.455	-0.182	-0.273	-0.091	-0.364	-0.182	-0.045	0.091	0.182	-0.182	0.000	0.000	-0.273	-0.273	-0.273
179	-0.182	-0.182	-0.091	0.273	-0.091	0.000	-0.091	-0.091	0.000	0.091	0.091	0.000	0.182	-0.091	0.000	-0.364	-0.091	-0.273	-0.091	-0.364	0.000	-0.045	0.091	0.364	-0.182	-0.091	0.000	-0.273	-0.273	-0.273
180	-0.182	-0.091	-0.091	0.273	-0.091	0.000	-0.091	-0.091	0.000	0.273	0.091	0.000	0.182	0.000	0.000	-0.364	-0.091	-0.364	-0.091	-0.364	-0.091	0.045	0.182	0.273	-0.273	-0.091	0.000	-0.364	-0.273	-0.364
181	-0.273	-0.091	-0.182	0.273	0.091	0.000	0.091	0.000	0.182	0.273	0.182	0.000	0.182	0.000	-0.091	-0.182	0.000	-0.364	-0.182	-0.364	-0.182	0.045	0.182	0.273	-0.273	0.091	-0.091	-0.364	-0.273	-0.364
182	-0.273	0.000	-0.273	0.273	0.091	0.000	0.091	0.000	0.182	0.182	0.091	0.000	0.182	0.000	-0.182	-0.182	0.000	-0.364	-0.182	-0.455	-0.091	0.136	0.182	0.273	-0.273	0.091	-0.091	-0.364	-0.364	-0.364
183	-0.273	0.000	-0.273	0.182	0.091	0.000	0.091	-0.091	0.273	0.273	0.273	-0.091	0.273	0.000	-0.182	-0.273	0.000	-0.364	-0.091	-0.545	-0.091	0.227	0.273	0.273	-0.182	0.091	0.000	-0.364	-0.364	-0.364
184	-0.182	0.000	-0.273	0.182	0.091	-0.091	0.091	-0.182	0.273	0.318	0.273	-0.091	0.273	0.000	-0.091	-0.273	0.000	-0.364	-0.091	-0.545	0.000	0.318	0.182	0.182	-0.182	0.091	0.000	-0.364	-0.364	-0.364
185	-0.182	0.000	-0.273	0.091	0.182	-0.091	0.182	-0.182	0.364	0.318	0.182	-0.091	0.182	0.000	-0.091	-0.273	0.000	-0.364	-0.091	-0.455	0.000	0.227	0.182	0.182	-0.182	0.182	0.000	-0.364	-0.364	-0.364
186	-0.182	0.000	-0.273	0.091	0.182	0.000	0.182	-0.091	0.273	0.318	0.273	-0.091	0.364	-0.091	-0.091	-0.182	0.000	-0.364	-0.091	-0.364	0.000	0.227	0.182	0.091	-0.182	0.182	-0.091	-0.364	-0.364	-0.364
187	-0.182	0.000	-0.364	0.000	0.182	0.000	0.182	-0.091	0.273	0.318	0.273	-0.091	0.364	-0.091	-0.091	-0.182	-0.091	-0.364	-0.091	-0.364	0.000	0.227	0.091	0.091	-0.182	0.182	-0.091	-0.364	-0.364	-0.364
188	-0.182	-0.091	-0.364	0.091	0.273	-0.091	0.273	-0.091	0.273	0.318	0.273	-0.091	0.273	0.000	-0.091	-0.182	-0.091	-0.455	-0.091	-0.182	0.000	0.227	0.182	0.000	0.000	0.273	-0.091	-0.455	-0.364	-0.455
189	0.000	-0.091	-0.364	0.000	0.182	-0.182	0.182	-0.091	0.273	0.318	0.273	0.000	0.273	0.000	0.000	-0.182	0.000	-0.545	0.091	-0.182	0.000	0.182	0.182	0.091	-0.091	0.182	-0.091	-0.545	-0.364	-0.545
190	-0.091	-0.091	-0.364	0.091	0.182	-0.182	0.182	0.000	0.182	0.318	0.182	0.000	0.273	0.000	0.000	-0.182	0.000	-0.545	0.091	-0.273	-0.091	0.182	0.182	0.000	-0.182	0.182	-0.091	-0.545	-0.455	-0.545
191	-0.182	-0.091	-0.364	0.091	0.182	-0.091	0.182	0.000	0.182	0.227	0.182	0.091	0.273	-0.182	0.091	0.000	-0.091	-0.455	0.182	-0.273	-0.091	0.091	0.091	0.091	-0.091	0.182	0.000	-0.455	-0.545	-0.455
192	-0.091	-0.091	-0.364	0.091	0.091	-0.091	0.091	0.091	0.091	0.318	0.182	0.091	0.273	-0.182	0.182	-0.091	-0.182	-0.364	0.182	-0.273	0.000	0.091	0.091	0.091	-0.091	0.091	0.000	-0.364	-0.545	-0.364
193	-0.091	-0.182	-0.364	0.091	0.182	-0.091	0.182	0.091	0.091	0.318	0.273	0.182	0.364	-0.091	0.273	-0.182	-0.182	-0.364	0.273	-0.182	-0.091	0.000	0.091	0.091	0.000	0.182	0.045	-0.364	-0.455	-0.364
194	0.000	-0.182	-0.364	0.182	0.182	-0.091	0.182	0.182	0.000	0.227	0.182	0.273	0.273	-0.091	0.273	-0.091	-0.091	-0.182	0.273	-0.182	-0.091	0.091	0.000	0.091	0.000	0.182	0.045	-0.182	-0.364	-0.182
195	0.000	-0.091	-0.455	0.182	0.182	0.000	0.182	0.273	0.000	0.182	0.182	0.364	0.273	-0.091	0.364	-0.091	-0.091	-0.182	0.364	-0.182	-0.182	0.000	0.182	0.091	0.000	0.182	0.136	-0.182	-0.364	-0.182
196	0.000	-0.091	-0.545	0.182	0.091	0.000	0.091	0.273	-0.091	0.182	0.182	0.273	0.273	-0.091	0.273	0.000	-0.091	-0.273	0.273	-0.182	-0.182	0.091	0.182	0.182	0.000	0.091	0.136	-0.273	-0.182	-0.273
197	0.000	0.000	-0.545	0.182	0.091	0.091	0.091	0.364	0.000	0.182	0.091	0.273	0.182	-0.091	0.273	0.000	-0.091	-0.273	0.273	-0.182	-0.091	0.091	0.182	0.182	0.000	0.091	0.227	-0.273	-0.182	-0.273
198	0.000	0.000	-0.455	0.182	0.182	0.091	0.182	0.273	0.091	0.091	0.091	0.273	0.182	-0.091	0.273	0.000	0.000	-0.273	0.273	0.000	-0.091	0.091	0.182	0.182	0.000	0.182	0.136	-0.273	-0.273	-0.273
199	0.000	0.091	-0.364	0.091	0.091	0.273	0.091	0.273	0.091	0.091	0.091	0.273	0.182	0.000	0.273	0.000	0.000	-0.182	0.273	-0.091	-0.091	0.091	0.091	0.182	-0.091	0.091	0.227	-0.182	-0.273	-0.182
200	-0.091	0.091	-0.364	0.091	0.182	0.273	0.182	0.273	0.091	0.091	0.091	0.182	0.182	0.000	0.182	0.000	0.091	-0.182	0.182	-0.182	-0.091	0.091	0.091	0.091	-0.091	0.182	0.227	-0.182	-0.273	-0.182
201	-0.091	0.182	-0.182	0.182	0.182	0.364	0.182	0.182	0.091	0.091	0.091	0.182	0.091	0.091	0.182	0.000	0.091	-0.182	0.182	-0.091	0.000	0.182	0.091	0.091	0.000	0.182	0.227	-0.182	-0.182	-0.182
202	0.000	0.273	-0.182	0.182	0.182	0.273	0.182	0.182	0.091	0.000	0.182	0.091	0.091	0.182	0.091	-0.091	0.182	-0.182	0.091	-0.091	0.000	0.182	0.091	0.091	-0.091	0.182	0.136	-0.182	-0.182	-0.182
203	-0.091	0.273	-0.273	0.182	0.182	0.273	0.182	0.091	0.091	-0.091	0.182	0.091	0.091	0.273	0.091	-0.091	0.273	-0.182	0.091	0.000	0.091	0.182	0.091	0.182	-0.091	0.182	0.136	-0.182	-0.182	-0.182
204	-0.091	0.364	-0.273	0.182	0.091	0.273	0.091	0.091	0.182	-0.091	0.091	0.000	0.000	0.273	0.000	0.000	0.273	0.000	0.000	0.000	0.182	0.182	0.182	0.182	-0.182	0.091	0.182	0.000	-0.182	0.000
205	-0.182	0.273	-0.273	0.091	0.091	0.273	0.091	0.091	0.182	-0.091	0.091	0.000	0.091	0.364	0.000	-0.091	0.364	-0.091	0.000	0.000	0.182	0.091	0.182	0.182	-0.182	0.091	0.182	-0.091	-0.182	-0.091
206	-0.182	0.273	-0.182	0.091	0.182	0.182	0.182	0.000	0.182	-0.091	0.091	-0.091	0.000	0.273	-0.091	-0.091	0.273	-0.182	-0.091	0.000	0.273	0.091	0.091	0.182	-0.091	0.182	0.091	-0.182	0.000	-0.182
207	-0.091	0.273	-0.182	0.091	0.182	0.182	0.182	0.000	0.182	-0.091	0.136	0.000	0.000	0.273	0.000	-0.182	0.273	-0.091	0.091	0.000	0.273	0.182	0.091	0.091	-0.091	0.182	0.091	-0.091	-0.091	-0.091
208	-0.091	0.182	-0.182	0.091	0.182	0.091	0.182	-0.091	0.182	-0.091	0.136	0.000	0.000	0.273	0.000	-0.182	0.273	-0.091	0.091	0.000	0.364	0.182	0.091	0.091	-0.091	0.182	0.000	-0.091	-0.182	-0.091
209	-0.091	0.182	-0.182	0.091	0.091	0.091	0.091	0.000	0.091	-0.091	0.136	0.091	0.000	0.273	0.000	-0.091	0.182	0.000	0.091	-0.091	0.273	0.182	0.091	0.091	-0.091	0.091	0.091	0.000	-0.091	0.000
210	-0.091	0.091	-0.182	0.000	0.091	0.000	0.091	0.000	0.182	-0.091	0.136	0.091	0.000	0.182	0.091	-0.091	0.182	0.000	0.091	-0.091	0.273	0.182	0.091	0.091	-0.091	0.091	0.091	0.000	-0.091	0.000
211	-0.091	0.091	0.000	0.000	0.091	0.000	0.091	0.000	0.182	-0.091	0.136	0.091	0.000	0.182	0.091	-0.091	0.091	0.000	0.091	0.000	0.273	0.182	0.091	0.091	-0.045	0.091	0.091	0.000	0.000	0.000
212	-0.091	0.091	-0.091	-0.091	0.091	-0.091	0.091	0.000	0.182	-0.182	0.182	0.091	0.000	0.091	0.091	-0.091	0.091	0.000	0.091	-0.091	0.182	0.091	0.000	0.000	-0.045	0.091	0.182	0.000	0.000	0.000
213	-0.045	0.000	-0.182	-0.091	0.091	0.000	0.091	0.000	0.182	-0.091	0.091	0.091	0.000	0.091	0.091	-0.091	0.091	0.000	0.091	-0.091	0.182	0.091	0.000	0.000	0.045	0.091	0.182	0.000	0.000	0.000
214	0.045	0.000	-0.091	-0.091	0.091	0.000	0.091	0.000	0.182	-0.091	0.091	0.091	0.000	0.000	0.091	-0.091	0.000	0.000	0.182	-0.182	0.091	0.091	0.000	-0.091	0.045	0.091	0.182	0.000	0.000	0.000
215	0.045	-0.091	-0.091	-0.091	0.091	0.000	0.091	0.091	0.091	-0.091	0.091	0.091	0.000	0.000	0.182	-0.091	0.000	-0.091	0.182	-0.182	0.091	0.091	-0.182	-0.091	0.045	0.091	0.091	-0.091	0.000	-0.091
216	0.045	0.000	0.000	-0.182	0.091	0.000	0.091	0.091	0.091	-0.091	0.091	0.091	-0.091	-0.091	0.182	0.045	-0.091	-0.091	0.182	-0.091	0.091	0.000	-0.182	-0.091	0.045	0.091	0.091	-0.091	0.000	-0.182
217	0.045	0.000	0.000	-0.091	-0.091	0.091	-0.091	0.091	0.091	0.000	0.091	0.182	0.000	0.000	0.182	0.045	0.000	0.000	0.182	-0.091	0.000	0.000	-0.182	-0.091	0.136	0.000	0.182	0.000	-0.091	-0.091
218	0.045	0.000	0.000	0.000	-0.091	0.091	-0.091	0.091	0.091	0.000	0.045	0.182	0.000	0.091	0.182	0.045	0.000	-0.091	0.091	-0.091	0.000	-0.091	-0.182	-0.182	0.136	-0.091	0.182	-0.091	-0.091	-0.182
219	0.136	0.000	0.000	0.000	-0.182	0.091	-0.182	0.091	0.091		0.045	0.182	-0.091	0.091	0.182	0.045	0.000	-0.091	0.091	-0.091	-0.091	-0.091	-0.182	-0.091	0.227	-0.091	0.182	-0.091	0.000	-0.182
220	0.136	0.091	0.000	0.000	-0.182	0.091	-0.182	0.182	0.000		0.045	0.091	-0.091	0.091	0.182	0.045	0.000	-0.182	0.182	-0.091	0.091	-0.091	-0.182	0.000	0.227	-0.182	0.182	-0.182	-0.091	-0.273
221	0.227	0.091	0.000		-0.182	0.091	-0.182	0.182	-0.091		0.045	0.091	-0.091	0.091	0.182	0.045	0.000	-0.182	0.182	-0.091	0.091	-0.091	-0.182	0.000	0.227	-0.182	0.182	-0.182	-0.091	-0.273
222	0.227	0.091	-0.091		-0.182	0.182	-0.182	0.182	-0.091		0.045	0.182	-0.091	0.091	0.182	0.045	0.000	-0.045	0.182	-0.091	0.091	-0.091	-0.182	0.000	0.273	-0.182	0.227	-0.045	-0.182	-0.182
223	0.227	0.091	-0.091		-0.182	0.182	-0.182	0.182	-0.091		0.000	0.182	-0.091	0.182	0.182	0.136	0.091	-0.045	0.182	0.000	0.091	-0.182	-0.091		0.273	-0.182	0.136	-0.045	-0.182	-0.182
224	0.273	0.091	0.000		-0.182	0.182	-0.182	0.182	-0.091		0.000	0.182	-0.091	0.182	0.182	0.136	0.091	-0.045	0.182	0.000	0.182	-0.091	-0.091		0.364	-0.182	0.136	-0.045	-0.091	-0.182
225	0.273	0.182	-0.091		-0.182	0.182	-0.182	0.273	-0.182		0.000	0.182	-0.091	0.182	0.182	0.227	0.091	-0.045	0.091	0.000	0.182	0.000	-0.091		0.273	-0.182	0.136	-0.045	-0.091	-0.182
226	0.364	0.182	-0.091		-0.182	0.182	-0.182	0.182	-0.091		0.000	0.182	-0.091	0.182	0.091	0.227	0.091	-0.045	0.091	0.000	0.182	0.000	-0.091		0.273	-0.182	0.045	-0.045	-0.091	-0.182
227	0.273	0.182	-0.182		-0.182	0.182	-0.182	0.182	0.000		0.000	0.182	-0.091	0.182	0.091	0.182	0.091	-0.045	0.091	0.000	0.182	0.091	0.000		0.273	-0.182	0.045	-0.045	-0.091	-0.091
228	0.273	0.182	-0.182		-0.091	0.182	-0.091	0.182	0.000		0.000	0.091	-0.182	0.182	0.091	0.273	0.091	-0.045	0.091	0.091	0.182		0.091		0.182	-0.182	-0.045	-0.045	-0.091	-0.091
229	0.273	0.182	-0.045		-0.182	0.182	-0.182	0.182	0.000		0.000	0.091	-0.182	0.182	0.000	0.273	0.182	0.045	0.091	0.091	0.273		0.091		0.182		-0.045	0.045	-0.091	0.000
230	0.182	0.182	-0.045		0.000	0.182	0.000	0.182			0.000	0.091	-0.091	0.182	0.000	0.364	0.182	0.045	0.000	0.182	0.273				0.091		-0.045	0.045	-0.091	0.000
231	0.182	0.182	-0.045		0.091	0.182	0.091	0.091			-0.091	0.000	-0.091	0.182	0.000	0.273	0.182	0.045	-0.091	0.182	0.182				0.091		-0.045	0.045	0.000	0.000
232	0.091	0.182	-0.045		0.091	0.182	0.091	0.091			-0.091	0.000	-0.091	0.182	-0.091	0.273	0.182	0.045	-0.091	0.182	0.182				0.091		-0.045	0.045	0.000	0.000
233	0.091	0.182	-0.045			0.091		0.091			-0.091	-0.091	-0.091	0.182	-0.091	0.273	0.182	0.000	-0.091	0.273	0.182				0.000		-0.182	0.000	0.045	0.000
234	0.091	0.182	-0.045			0.091		0.000			-0.091	-0.091	-0.091	0.091	-0.091	0.182	0.182	0.000	-0.091	0.273	0.182				0.000		-0.182	0.000	0.045	0.000
235	0.000	0.182	-0.045			0.091		0.000			-0.091	-0.091	-0.091	0.091	-0.091	0.182	0.182	0.000	-0.182	0.364	0.091				-0.091		-0.091	0.000	0.045	0.000
236	0.000	0.091	0.045			0.091		-0.091			-0.091	-0.091	-0.091	0.091	-0.182	0.091	0.182	0.000	-0.091	0.273	0.091				0.000		-0.091	0.000	0.045	0.045
237	-0.091	0.091	0.045			0.000		-0.091			-0.091	-0.091	-0.091	0.091	-0.091	0.091	0.182	0.000	0.000	0.273	0.091				0.000		0.000	0.000	0.045	0.136
238	0.000	0.091	0.045			0.000		-0.091			0.000	-0.182	-0.091	0.000	0.000	0.091	0.182	0.091	0.000	0.273	0.000				0.000			0.091	0.045	0.136
239	0.000	0.091	0.045			-0.091		-0.091			0.000	-0.091	0.000	0.000	0.000	0.000	0.182	0.091	0.000	0.182	0.000				0.000			0.091	0.045	0.227
240	0.000	0.000	0.000			-0.091		-0.182				0.000	0.091	-0.091	0.091	0.000	0.091	0.182		0.182	-0.091				0.000			0.182	0.045	0.227
241	0.000	0.000	0.000			-0.091		-0.091				0.000	0.091	-0.091		-0.091	0.091	0.182		0.091	-0.091				0.000			0.182	0.045	0.227
242	0.000	-0.091	0.000			-0.091		0.000				0.091		-0.091		0.000	0.091	0.182		0.091	-0.091				0.000			0.182	0.045	0.318
243	0.000	-0.091	0.000			-0.091		0.000						-0.091		0.000	0.000	0.273		0.091	-0.091				0.000			0.273	0.045	0.318
244	0.000	-0.091	0.000			-0.182		0.000						-0.091		0.000	0.000	0.273		0.000	-0.091				0.000			0.273	0.000	0.409
245	0.000	-0.091	0.091			-0.091								-0.182		0.000	-0.091	0.364		0.000	-0.091				0.000			0.364	0.091	0.318
246	0.000	-0.182	0.091			0.000								-0.091		0.000	-0.091	0.273		-0.091	-0.182				0.000			0.273	0.091	0.318
247	0.091	-0.091	0.182			0.000								0.000		0.000	-0.091	0.273		0.000	-0.091				0.000			0.273	0.182	0.273
248	0.091	0.000	0.182			0.091								0.000		0.000	-0.091	0.273		0.000	0.000				0.000			0.273	0.182	0.182
249	0.091	0.000	0.182											0.091		0.000	-0.182	0.182		0.000	0.091				0.000			0.182	0.182	0.182
250	0.091		0.273													0.000	-0.091	0.182		0.091					0.091			0.182	0.273	0.091
251	0.091		0.273													0.000	0.000	0.091		0.091					0.091			0.091	0.273	0.091
252	0.091		0.364													0.000	0.000	0.091		0.091					0.091			0.091	0.364	0.091
253	0.091		0.273													0.000		0.091		0.091					0.091			0.091	0.273	0.000
254	0.182		0.273													0.000		0.000		0.091					0.091			0.000	0.273	0.000
255	0.182		0.273													0.000		0.000		0.091					0.091			0.000	0.273	-0.091
256	0.182		0.182													0.091		-0.091		0.091					0.091			-0.091	0.182	0.000
257	0.182		0.182													0.091		0.000		0.091					0.182			0.000	0.182	0.000
258	0.091		0.091													0.091		0.000		0.091					0.182			0.000	0.091	0.000
259	0.091		0.091													0.091		0.000		0.091					0.182			0.000	0.091	0.000
260	0.182		0.091													0.091		0.000		0.091					0.182			0.000	0.091	0.000
261	0.182		0.000													0.091		0.000		0.000					0.091			0.000	0.000	0.000
262	0.182		0.000													0.091		0.000		0.000					0.091			0.000	0.000	0.000
263	0.182		-0.091													0.091		0.000		0.045					0.182			0.000	-0.091	0.000
264	0.182		0.000													0.091		0.000		0.045					0.182			0.000	0.091	0.000
265	0.091		0.000													0.091		0.000		0.045					0.182			0.091	0.091	0.000
266	0.091		0.000													0.182		0.000		0.136					0.182			0.091	0.091	0.000
267	0.091		0.000													0.091		0.000		0.136					0.182			0.091	0.091	0.000
268	0.091		0.000													0.091		0.000		0.136					0.091			0.091	0.091	0.000
269	0.091		0.000													0.091		0.000		0.136					0.091			0.091	0.091	0.000
270	0.000		0.000													0.091		0.091		0.136					0.091			0.091	0.091	0.091
271	-0.091		0.000													0.182		0.091		0.227					0.091			0.091	0.091	0.091
272	-0.091		0.000													0.182		0.091		0.227					0.091			0.091	0.091	0.091
273	-0.091		0.000													0.182		0.091		0.227					0.000			0.091	0.091	0.091
274	-0.091		0.000													0.182		0.091		0.182					-0.091			0.182	0.091	0.182
275	-0.091		0.000													0.182		0.091		0.182					-0.091			0.182	0.000	0.182
276	-0.091		0.000													0.182		0.091		0.182					-0.091			0.091	0.091	0.182
277	-0.091		0.091													0.091		0.091		0.091					-0.091			0.091	0.091	0.182
278	-0.091		0.091													0.091		0.091		0.091					-0.091			0.091	0.091	0.182
279	-0.091		0.091													0.091		0.091		0.091					-0.091			0.182	0.091	0.273
280	-0.182		0.091													0.000		0.091		0.000					-0.091			0.182	0.091	0.273
281	0.000		0.091													0.000		0.000		0.000					-0.091			0.182	0.182	0.182
282	0.091		0.091													-0.091		0.000		-0.091					-0.091			0.182	0.182	0.182
283	0.091		0.091													-0.091		0.000		-0.091					-0.182			0.182	0.182	0.182
			0.091													-0.091		0.000		-0.091					0.000			0.182	0.182	0.182
			0.091													-0.091		0.000		-0.091					0.091			0.136	0.182	0.091
			0.091													-0.091		0.000		-0.091					0.091			0.136	0.182	0.091
			0.091													-0.091		0.000		-0.091								0.136	0.091	0.091
			0.000													-0.091		0.000		-0.091								0.045	0.091	0.000
			0.000													-0.091		0.091		-0.182								0.045	0.091	0.000
			0.000													-0.182		0.091		-0.091								-0.045	0.000	-0.091
			0.000													0.000		0.091		0.091								-0.045	0.000	-0.091
			0.000													0.091		0.091		0.091								-0.045	-0.091	-0.091
			0.000													0.091		0.091										-0.045	-0.091	-0.091
			0.000															0.182										-0.045	-0.091	-0.091
			0.000															0.182										-0.045	-0.091	-0.182
			0.000															0.182										-0.091	-0.091	-0.091
			0.000															0.182										-0.182	-0.091	0.000
298			0.000															0.182										-0.091	-0.091	0.000
299			0.000															0.182										0.091	-0.182
300			0.091															0.136										0.091	-0.091
301			0.091															0.136											0.091
302			0.091															0.136											0.091
303			0.091															0.045
304			0.091															0.045
305			0.182															-0.045
306			0.182															-0.045
307			0.182															-0.045
308			0.182															-0.045
309			0.182															-0.045
310			0.182															-0.045
311			0.091															-0.091
312			0.091															-0.091
313			0.091															-0.091
314			0.000															-0.091
315			0.000															0.000
316			-0.091															0.091
317			-0.091															0.091
318			-0.091
319			-0.091
320			-0.091
321			-0.091
322			-0.091
323			-0.182
324			-0.091
325			0.091
326			0.091
327
328
329
330
331
332
333
334
335
336
337
338
339
340
341
342
343
344
345
346
347
348
349
350
351
352
353
354
355
356
357
358
359
360
361
362
363
364
365
366
367
368
369
370
371
372
373
374
375
376
377
378
379
380
381
382
383
384
385
386
387
388
389
390
391
392
393
394
395
396
397
398
399
400
401
402
403
404
405
406
407
408
409
410
411
412
413
414
415
416
417
418
419
420
421
422
423
424
425
426
427
428
429
430
431
432
433
434
435
436
437
438
439
440
441
442
443
444
445
446
447
448
449
450
451
452
453
454
455
456
457
458
459
460
461
462
463
464
465
466
467
468
469
470
471
472
473
474
475
476
477
478
479
480
481
482
483
484
485
486
487
488
489
490
491
492
493
494
495
496
497
498
499
500
501
502
503
504
505
506
507
508
509
510
511
512
513
514
515
516
517
518
519
520
521
522
523
524
525
526
527
528
529
530
531
532
533
534
535
536
537
538
539
540
541
542
543
544
545
546
547
548
549
550
551
552
553
554
555
556
557
558
559
560
561
562
563
564
565
566
567
568
569
570
571
572
573
574
575
576
577
578
579
580
581
582
583
584
585
586
587
588
589
590
591
592
593
594
595
596
597
598
599
600
601
602
603
604
605
606
607
608
609
610
611
612
613
614
615
616
617
618
619
620
621
622
623
624
625
626
627
628
629
630
631
632
633
634
635
636
637
638
639
640
641
642
643
644
645
646
647
648
649
650
651
652
653
654
655
656
657
658
659
660
661
662
663
664
665
666
667
668
669
670
671
672
673
674
675
676
677
678
679
680
681
682
683
684
685
686
687
688
689
690
691
692
693
694
695
696
697
698
699
700
701
702
703
704
705
706
707
708
709
710
711
712
713
714
715
716
717
718
719
720
721
722
723
724
725
726
727
728
729
730
731
732
733
734
735
736
737
738
739
740
741
742
743
744
745
746
747
748
749
750
751
752
753
754
755
