# Supplementary material for: Short autoinhibitory sequences control phase separation of an essential bacterial transcription termination factor
Source: EMBO J. 2026 May 11;45(12):4124–52. doi: 10.1038/s44318-026-00793-1 (PMC13269538; doi:10.1038/s44318-026-00793-1)
Supplement: Supplementary file 3 — Source data Fig. 1 [file 44318_2026_793_MOESM3_ESM.zip › Figure 1/1D/Fig1D_values.xlsx]

## Sheet: Sheet1
	AA	Pos 0	Pos 1	Pos 2	Pos 3	Pos 4	Pos 5	Pos 6	Pos 7	Pos 8	Pos 9	Pos 10	Pos 11	Pos 12	Pos 13	Pos 14	Pos 15	Pos 16	Pos 17	Pos 18	Pos 19	Pos 20	Pos 21	Pos 22	Pos 23	Pos 24	Pos 25	Pos 26	Pos 27	Pos 28	Pos 29	Pos 30	Pos 31	Pos 32	Pos 33	Pos 34	Pos 35	Pos 36	Pos 37	Pos 38	Pos 39	Pos 40	Pos 41	Pos 42	Pos 43	Pos 44	Pos 45	Pos 46	Pos 47
0	Conservation	1	0.636364	1	0.727273	0.727273	0.727273	0.363636	0.636364	0.454545	0.545455	0.818182	0.363636	0.727273	0.363636	0.181818	0	0.0909091	0	1	1	0.727273	1	0.636364	0.636364	0.454545	0.181818	0.636364	0.545455	0	0.0909091	1	0.727273	0.454545	0.545455	0.636364	0.545455	1	0.363636	0	0.454545	0.636364	0.363636	1	0.363636	0.545455	0	0.272727	0.272727
1	D	0	0	0	0	0	0	0.566667	0	0	0	0.0333333	0.0333333	0	0	0	0.466667	0	0	0	0	0	0	0	0	0	0	0	0.0666667	0.0666667	0.733333	0	0	0	0	0	0	0	0.266667	0	0.2	0	0	0	0	0.0333333	0	0	0
2	E	0	0	0	0	0	0	0.3	0	0	0	0.966667	0.866667	0	0	0.4	0.3	0.1	0	0	0	0	0	0	0	0	0	0	0.633333	0.266667	0.0666667	0	0	0	0	0	0	0	0.0666667	0.0333333	0.533333	0	0.0333333	0	0	0.3	0.3	0.3	0.166667
3	K	0	0.966667	1	0	0	0	0	0.966667	0	0.766667	0	0	0	0.833333	0	0	0.466667	0.266667	1	0	0	0	0	0	0	0.666667	0.966667	0.3	0	0	1	0	0	0	0	0	1	0	0	0.233333	0	0	1	0	0.666667	0	0.0333333	0
4	R	0	0	0	0	0	0	0	0	0	0	0	0	0.9	0	0.1	0	0.133333	0	0	1	0	1	0	0	0	0	0	0	0	0	0	0	0	0	0	0	0	0	0	0	0	0	0	0	0	0	0	0
5	H	0	0	0	0	0	0	0	0	0	0	0	0	0	0	0	0	0	0	0	0	0	0	0	0	0	0	0	0	0	0	0	0	0	0	0	0	0	0	0	0	0	0	0	0	0	0	0	0
6	N	0	0	0	0	0	0	0	0	0.0333333	0.233333	0	0	0	0.0666667	0.1	0.0333333	0	0.0333333	0	0	0	0	0	0.1	0	0	0	0	0.0666667	0.133333	0	0	0	0	0	0.333333	0	0.533333	0	0.0333333	0	0.0666667	0	0.1	0	0.0333333	0.233333	0
7	Q	0	0.0333333	0	0	0	0	0.0333333	0.0333333	0	0	0	0	0.1	0	0	0	0.166667	0.4	0	0	0	0	0	0	0	0.0333333	0	0	0	0	0	0	0	0	0	0	0	0	0	0	0	0.233333	0	0	0	0	0	0
8	S	0	0	0	0	0	0	0	0	0	0	0	0.0666667	0	0	0	0	0	0.0333333	0	0	0.9	0	0	0.133333	0	0	0	0	0.2	0	0	0	0	0.433333	0.0333333	0	0	0.0666667	0	0	0	0	0	0.0666667	0	0	0.0333333	0
9	T	1	0	0	0	0.0333333	0.0333333	0	0	0.0666667	0	0	0	0	0	0	0	0	0	0	0	0.1	0	0.0666667	0.466667	0	0.0666667	0.0333333	0	0	0	0	0	0	0.5	0.0333333	0.533333	0	0.0333333	0	0	0	0.6	0	0.233333	0	0.233333	0.1	0.4
10	C	0	0	0	0	0	0	0	0	0	0	0	0	0	0	0	0	0	0	0	0	0	0	0	0	0	0	0	0	0	0	0	0	0	0	0	0	0	0	0	0	0	0	0	0	0	0	0	0
11	I	0	0	0	0	0	0	0	0	0	0	0	0	0	0	0	0	0	0	0	0	0	0	0.233333	0	0.0333333	0	0	0	0	0	0	0	0	0	0	0	0	0	0	0	0.1	0	0	0	0	0	0	0.0333333
12	L	0	0	0	0	0	0	0	0	0.766667	0	0	0	0	0	0	0	0	0	0	0	0	0	0	0	0.0333333	0	0	0	0	0	0	0	0	0	0	0	0	0	0	0	0.333333	0	0	0.233333	0	0	0	0
13	M	0	0	0	0	0	0	0	0	0	0	0	0	0	0	0	0	0	0	0	0	0	0	0	0	0.0333333	0	0	0	0	0	0	0	0.0666667	0	0	0	0	0	0	0	0	0	0	0	0	0	0	0
14	V	0	0	0	0.933333	0	0	0	0	0.0333333	0	0	0	0	0	0.1	0	0	0	0	0	0	0	0.7	0	0.6	0.0333333	0	0	0	0	0	0.933333	0.2	0	0	0	0	0	0	0	0.266667	0	0	0	0	0	0	0.0333333
15	A	0	0	0	0.0666667	0.966667	0.966667	0.0666667	0	0.1	0	0	0	0	0	0	0	0	0	0	0	0	0	0	0.3	0.0333333	0.133333	0	0	0.0333333	0	0	0.0666667	0.0666667	0	0.933333	0.0666667	0	0	0.0666667	0	0.3	0.0666667	0	0.2	0	0.4	0.266667	0.333333
16	F	0	0	0	0	0	0	0	0	0	0	0	0	0	0	0	0	0	0	0	0	0	0	0	0	0	0	0	0	0	0	0	0	0.433333	0	0	0	0	0	0	0	0	0	0	0	0	0	0	0
17	Y	0	0	0	0	0	0	0	0	0	0	0	0	0	0	0	0	0	0	0	0	0	0	0	0	0	0	0	0	0	0	0	0	0.233333	0	0	0	0	0	0	0	0	0	0	0	0	0	0	0
18	W	0	0	0	0	0	0	0	0	0	0	0	0	0	0	0	0	0	0	0	0	0	0	0	0	0	0	0	0	0	0	0	0	0	0	0	0	0	0	0	0	0	0	0	0	0	0	0	0
19	G	0	0	0	0	0	0	0.0333333	0	0	0	0	0.0333333	0	0	0.3	0.1	0	0	0	0	0	0	0	0	0	0	0	0	0.333333	0	0	0	0	0	0	0	0	0.0333333	0.666667	0	0	0	0	0.1	0	0	0.0333333	0.0333333
20	P	0	0	0	0	0	0	0	0	0	0	0	0	0	0.1	0	0	0	0.133333	0	0	0	0	0	0	0.266667	0.0666667	0	0	0	0	0	0	0	0.0666667	0	0.0666667	0	0	0	0	0	0	0	0.0666667	0	0	0	0
[truncated: 228 more columns]
