# Supplementary material for: Short autoinhibitory sequences control phase separation of an essential bacterial transcription termination factor
Source: EMBO J. 2026 May 11;45(12):4124–52. doi: 10.1038/s44318-026-00793-1 (PMC13269538; doi:10.1038/s44318-026-00793-1)
Supplement: Supplementary file 3 — Source data Fig. 1 [file 44318_2026_793_MOESM3_ESM.zip › Figure 1/1D/Rho_full_IDRs_alignment.fasta]

>tr|K9DXD9|K9DXD9_9BACE Transcription termination factor Rho OS=Bacteroides oleiciplenus YIT 12058 OX=742727 GN=rho PE=3 SV=1
TKKVAAEKLKEERKVDRQE-KRT-RV---TVKKESTDKVFTANKNGDLTKAKAEATAA-S
AKVRPI---TEAAKTPAAEKAPEVTVTATPE--------KAED-STTP---KRKPGRPRK
A---------KSEEKTP------APIVKEEPQKTEPELSF-EAETPKTSTSKIPAPKVVA
P----------------------------------QVVKKVVVE-DSPILSE-----PED
DFIPIEDLPTEKVELPSELLGKFEATKAETPA-----VAP-----ITEPAPA------MA
Q---RPRL-RPRDNNNN------------TPYNNNNRNNNQ-------------------
RPVQQQR--PVQPQNGGENYAPV---------
>tr|B3CBN1|B3CBN1_9BACE Transcription termination factor Rho OS=Bacteroides intestinalis DSM 17393 OX=471870 GN=rho PE=3 SV=1
TKKVAAEKLKEERKVDRQQ-KRT-RV---TVKKESTDKVFTANKNGDLTKAKAEASVAAA
KVQPVAEAVKAPVTEAPKAPVTEKEVAVTAT--------EAPEKAETPNSTKRKPGRPRK
A---------KVEEKAP-IPAPVPVAKKEEPKKAEPELNF-ETEAP--------------
-----------------------------------KVIKKVVVE-DSPILSE-----PED
DFIPIEDLPTEKVELPSELLGKFEATKAETP------AVP-----VVESVP-------TN
Q---RPRL-RPRDNNNNTP----------YNNNNNNNRNNN------------------P
RPIQQQR--PAQPNANNENYSPVPE-------
>tr|I9FPU3|I9FPU3_9BACE Transcription termination factor Rho OS=Bacteroides cellulosilyticus CL02T12C19 OX=997874 GN=rho PE=3 SV=1
TKKVAAEKLKEERKVDRQQ-KRT-RV---TVKKESTDKVFTANKNGDLTKAKAETTVA-A
AKVQPV---AEATKAPVAEKAPEAVVTTASAP-------EKAE-DATP---KRKPGRPRK
T---------KTEEKAP-IPAPMPVAKKEEPKKAEPELNF-ETEAP--------------
-----------------------------------KVVKKVVIE-DSPILSE-----PED
DFIPIEDLPTEKIELPSELLGKFEATKAETP------IAP-----VAEPTPA------TA
Q---RPRL-RPRDNNNTP-----------YNNNNNNNRNNN------------------P
RPVQQQR--PAQQ-NAGDNYA-----------
>tr|E5X1G1|E5X1G1_9BACE Transcription termination factor Rho OS=Bacteroides eggerthii 1_2_48FAA OX=665953 GN=rho PE=3 SV=1
TKKVAADKLKEERKGDKQ--KRS-RV---TVKKEGTDKVFTANKNGELTKGKTGETPA-T
QTSAQT---VETAKETAASST------------------PATE-TEAP---KRKPGRPRK
V---------KQEAAPVTEVSKTAQTETKAEVAEPQKAEI-KKAEPKVT-----------
-----------------------------------PAAPQPTPD-ETPVLPE-----VED
DFIPIEDLPTEKIELPSELIGKFEATKAETP-------VP-----VAEQP--------QQ
Q---HPRL-RLRDNN--------------TPYNNNRNNNNS------------------Q
RPAQQQR--PAQQQNSNDNNYAAPERK-----
>tr|B0NLF9|B0NLF9_BACSE Transcription termination factor Rho OS=Bacteroides stercoris ATCC 43183 OX=449673 GN=rho PE=3 SV=1
TKKVAADKLKEERKGDKQ--KRS-RV---TVKKEAADKVFTANKNGELTKGKTEEAPA-V
QASVQA---AEAAKEPAVAAT------------------PAAE-TEVP---KRKPGRPRK
V---------KQEAAP----------VAETPKTVPAETKV-ETTEPKKAEPKK-------
----------------------------------VVAAPQPTPD-ESPVLPE-----AED
DFIPIEDLPTEKIELPSELIGKFEATKAETP-------VP-----ATEQ---------PQ
Q---RSRL-RLRDNN--------------TPYNNNRNNNNQ-------------------
RPAQ-QQQRPAQQQNNNENYVASERKPAI---
>tr|F3PH52|F3PH52_9BACE Transcription termination factor Rho OS=Bacteroides clarus YIT 12056 OX=762984 GN=rho PE=3 SV=1
TKKVAADKLKEERKGDKQ--KRS-RV---TVKKEGADKVFTANKNGDLTKGKAEETPA-V
QTPVQA---AEAAKEPAVATA------------------PAAE-AEAP---KRKPGRPRK
V---------KQEAAPV---------AEAPKKVAPAEPKA-ETAEPKKAEPKK-------
----------------------------------AVAAPQPTPD-ESPILPE-----VED
DFIPIEDLPTEKIELPSELIGKFEATKAETP-------VP-----VAEQ---------PQ
Q---RPRL-RLRDNN--------------TPYNNNRNNNNN------------------Q
RPAQ-QQQRPVQQQNNTENYVA----------
>tr|E6SP34|E6SP34_BACT6 Transcription termination factor Rho OS=Bacteroides helcogenes (strain ATCC 35417 / DSM 20613 / JCM 6297 / P 36-108) OX=693979 GN=rho PE=3 SV=1
TKKVAAEKLKDERKGDRQ--KRS-RV---TLKTESSDKVFTANKNGNLTKPKTEAVPT-T
KEQPKA---AETVKPATTPAATTS---------------PVET-STTP---KRKPGRPRK
V---------KEDTIAP-----QTTETVKDSQTAEAKPSF-EPKAPAAET----------
-----------------------------------KVEKKNVPD-ENPILAE-----AED
DFIPIEDLPTEKIELPSELIGKFEATKAEIS------VLA-----EQPQQP-------QP
Q---RPRL-RPRDNNN-------------PPYSNNNNRNGS-----------------QQ
RPVQQQR--SVQQPYNNSDYAV----------
>tr|A0A2R3MPJ8|A0A2R3MPJ8_9BACE Transcription termination factor Rho OS=Bacteroides heparinolyticus OX=28113 GN=rho PE=3 SV=1
TKKVAADKLKEERKGD----KRS-RVTVKTVKKESVNKVFSANKNGELTKSKNEGTPI-I
KEQAKV---AEAA--PTTKPANTAATEASKPANTVVATSPKNT-ESSS---KRKPGRPRK
T---------QEEADAA-------SKATENAKVTEPELNF-EPKATKTEPN---------
-----------------------------------KVAKNIVVD-ESPILSE-----AED
DFIPIEDLPTEKTELPSELIGKFEATKTEVP------ATP-----APMPT--------EQ
Q---RPHL-RSRDNN-----------------NNNRAGAYN------------------Q
QRPMQQR--PAQQHGGNENNPAAADNK-----
>tr|A7VA38|A7VA38_BACUC Transcription termination factor Rho OS=Bacteroides uniformis (strain ATCC 8492 / DSM 6597 / CIP 103695 / JCM 5828 / NCTC 13054 / VPI 0061) OX=411479 GN=rho PE=3 SV=1
TKKVAADKLKEERKGEKQ--KRS-RVTVKTVKKEGADKVFSANKNGDLTKAKTEEAPA-A
KEQPKT---VEAPQEPTIEAATPA---------------PAKE-AAVP---KRKPGRPRK
V---------KEETAAP--------QATETPKVAEPELNF-EAKAPKTEPQAE-------
----------------------------------AKAEKNIVPD-ESPILAE-----AAD
DFIPIEDLPTEKIELPSELIGKFEATKAETP------ATPTPAAAAAPAEPQ------QP
Q---RPRL-RARDNN--------------NPYNNNNNNNRN--------------GGYNQ
QRPVQQR--PAQPYNNGENYPAA---------
>tr|F3PTA2|F3PTA2_9BACE Transcription termination factor Rho OS=Bacteroides fluxus YIT 12057 OX=763034 GN=rho PE=3 SV=1
TKKVAADKLKEERKGEKQ--KRS-RV---TVKKESADKVFTANKNGDLTKSKTEEAPS-T
PKQPKA---AEPAKEPVTAAAAATSASSPESA-------PATP-AATP---KRKPGRPRK
V---------KEEEVAA-----PTAEAAKKPEITEPELNF-EPKAPAKET----------
-----------------------------------KAEKKAVVE-ENPILTE-----AED
DFIPIEDLPTEKIELPSELIGKFEATKAETP-------AP-----AELPQQAQP----QP
Q---RPRP-RPRDNN--------------APYNNNNNRNNN-----------------YP
QRPIQQQRPAQQPYNSGDNY------------
>tr|W4PRQ2|W4PRQ2_9BACE Transcription termination factor Rho OS=Bacteroides pyogenes JCM 10003 OX=1235813 GN=rho PE=3 SV=1
TKKVAADKLKEERKEEKK--KRS-RVA--APQKED--KVMSATKDGEITKPK-ATPDP-Q
PQVLPK---EKTAGRDDESSATAE---------------KTGK-TTES---KRKVGRPRK
ETAKAKK---EAETVAKTEKTTEEKTVAEKKAVVADDVQTSKETEKKAETPKTTPETA--
-----------------------------TKP---NKPAPVVDE-ESAILSS----ADED
DFIPIEDLPSERIELPTELVGKFEATKAEPA------QAP-----TEPGTQ-------PQ
Q---RPRIARQRDNN--------------NAGNNNAQRNNP-------------------
RQQM-QR--PAQQNNLNESTQPQQQERKA---
>tr|A0A1M5GB30|A0A1M5GB30_9BACE Transcription termination factor Rho OS=Bacteroides faecichinchillae OX=871325 GN=rho PE=3 SV=1
TKKVAADKLKEERKEDKK--KRS-RV---TPVKKE-NKVMSATKEGEVTKNKETAPVA-K
PQPKEEIVKEETVVKEDINKEVANKEVITKEKEAPVAETKAEQ-NATP---KRKVGRPRK
EAKPTV----KKETEVVKPVEKVVEKAPEQKVVAEPTVIT-TVKPTPVETENKVKVNQ--
---------------------PISELKPILKP---KKAEPVIDE-ESNILSG----SDDE
DFIPIEDLPSEKIELPTELFGKFEATKAESTQ-----TEP-----EQAPQPQQQQVQQPQ
QNIHRQRVIRTRENNGNYNANNSNNANNNNPNNSNFQRNNQ-------------------
RTQM-QR--PVPQNNAGENLPVQQ--------
>tr|Q8A7C9|Q8A7C9_BACTN Transcription termination factor Rho OS=Bacteroides thetaiotaomicron (strain ATCC 29148 / DSM 2079 / NCTC 10582 / E50 / VPI-5482) OX=226186 GN=rho PE=3 SV=1
TKKVAAEKLKEERKGDKN--KRS-RT---AAPKKE-EKVAPAAKNAEVTKNKENAPAA-K
PQQQPK---EEAANKAKEAPVAE----------------PKAE-KAAP---KRKVGRPRK
DANIAEKAENKEVENAKPIVKPTEEKAVAEKTVVAPAAEKATPTQETEKKVKENKPAV--
-----------------------AEKPVIAKP--QKKSAPVIDE-ESTILSS----EDDD
DFIPIEDLPSEKIELPTELFGKFEATKAETAQ-----AAP-----EQAPQPQQQQHSQPQ
Q---RQRIVRPRDNNNNAGNNNVN-----ANNNNNFQRNNN----------------NNQ
RPPMQQR--PAQQQN-----------------
>tr|A0A1H3B4S9|A0A1H3B4S9_9BACE Transcription termination factor Rho OS=Bacteroides faecis MAJ27 OX=1077285 GN=rho PE=3 SV=1
TKKVAAEKLKEERKGEKS--KRS-RT---AVPKKE-EKAAPAPKNAEVAKNKENAPVA-K
VQQQPK---EEAANKAKEAPAAE----------------PKAE-NAAP---KRKVGRPRK
DANTTEKAESKEVENAKPIVKATEEKAVAEKTVVAPAEKA-APVQETEKKVKENKPAI--
-----------------------AEKPVIAKP--QKKSAPVIDE-ESNILSS----DDDD
DFIPIEDLPSEKIELPTELFGKFEATKAETAQ-----AAP-----EQAPQPQQQHSQ-PQ
Q---RQRIVRPRDNNNNNNNAGNNNANANANNNNNFQRNNN----------------NNQ
RPPMQQR-PAPQQNNVAESVPPVQQQ------
>tr|A0A4S2ADR7|A0A4S2ADR7_9BACE Transcription termination factor Rho OS=Bacteroides acidifaciens OX=85831 GN=rho PE=3 SV=1
TKKVAADKLKEERKEDKK--KRSPRV---TPAKKE-DKAVSAAKGGEVAKTKEATPVK-T
QQPSKE----ENTNKEKETPAID----------------AKNE-NAAP---KRKVGRPRK
NSETTEK---KEVENAK---PVVTKAMEAKPVAAEKPTEA-TQKAAPVSQPAEKKEKPNK
PVVETNSSTAETNKSAAEANKP-SEKKAIAKP--QKKAAPAIDE-ESNILSN----ADDD
DFIPIEDLPSEKIELPTELFGKFEATKAEPAQMLTE-QAPYSQQQQPQQHPSQQQQQAQQ
Q---RPRIVRPRDNN--------------ANNNNNFQRNNN----Q-------NQAQNQQ
RLPM-QR--SNQQNNASENFPAQQPQE-----
>tr|K5CKK4|K5CKK4_9BACE Transcription termination factor Rho OS=Bacteroides finegoldii CL09T03C10 OX=997888 GN=rho PE=3 SV=1
TKKVAADKLKEERKEEKK--KRS-RV---TPAKKE-DKVVSATKTGEVTKTKEAAPAK-A
QQAPKE----ETTNKEKETPAVEA---------------KAEN-AVAP---KRKVGRPRK
NSDTTDK---KEVEETK---QVASNSVEAKPVVAEKAPET-TEKTAPAQQQSTEKKEK--
----PSKPAVEKDKPAAE---KAVEKKVVAKP--QKKAEPVIDE-ESNILTG----ADDD
DFIPIEDLPSEKIELPTELFGKFEATKTEPVQ-----SAP-----EQVAQPQQQQSQSQQ
Q---RPRIVRPRDNNNAN-----------NNANNNFQRNNNQNQGQ-------NQNQHQQ
RLPM-PR--ATQQNNASENLPAQQPQERKAI-
>tr|A5ZIY7|A5ZIY7_9BACE Transcription termination factor Rho OS=Bacteroides caccae ATCC 43185 OX=411901 GN=rho PE=3 SV=1
TKKVAADKLKEERKEEQKK-KRS-RV---APAKKD-NKVVSATKEGEAEKAKEAAPAK-P
QQPSKK---EESANKEKETPAVEV---------------KAEN-TAAP---KRKVGRPRK
NADAAE----QKEVESVKTATPATPKVTEDKVVTEKAPEV-IEKAVPAQAPEKKTKAN--
--------------------KPAEEKKVVVKPQPQKKAEPVIDE-ESNILSG----ADDD
DFIPIEDLPSEKIELPTELFGKFEATKTEPAQTATEQQAP-----QPQQQAHQQQ---QQ
Q---RPRIVRPRDNNNGNNNASNSNNNANNNNNNNFQRNNN-------------QNQNQQ
RVPM-PR--PAQPNNANENLPVPQQQQ-----
>tr|A7M2K2|A7M2K2_BACO1 Transcription termination factor Rho OS=Bacteroides ovatus (strain ATCC 8483 / DSM 1896 / JCM 5824 / NCTC 11153) OX=411476 GN=rho PE=3 SV=1
TKKVAADKLKEERKNEEQKKKRS-RV---APTKKE-DKVVSATKSEEANKTKETAPVKAA
PQPSKK---EESTNKEKETVVVEA---------------KAEN-TATP---KRKVGRPRK
SSDAEEK---KEVENAK---PAAPKVVEPKPVVAEKATGA-TEKPAPVQQQTAEKKAKNK
PAAEANKPVAETNKPATEPNKPVVEKKVIDKP--QKKAAPVIDE-ESNILSS----VDDD
DFIPIEDLPSEKIELPTELFGKFEATKTESAQ-----TAP-EQPSHPQQQQQSQQQQSQQ
Q---RPRIVRSRDNNNGNNNANNNGNNG-NNTNNNFQRNNNNQNQVQNPNQNQNQNQNQQ
RSPM-PR--AAQQNNAGENLPVQQQQERKV--
>tr|A0A3A9C0F0|A0A3A9C0F0_9BACE Transcription termination factor Rho OS=Bacteroides caecimuris OX=1796613 GN=rho PE=3 SV=1
TKKVAADKLKEERKNEEQKKKRS-RV---APAKKE-DKVVSATKNGEVTKTKEAIPVK-A
QQPSKK---EESTNKDKEAPVVEA---------------KSENATTAP---KRKVGRPRK
NADAEEK---KEVENAK---LAAPKAVETGSVVAEKTTET-TEKTAPAQQPTAEKKAK--
-----SKPVVEINKPAADPNKPVAEKKNIDKL--QKKTALVIDE-ESNILSS----VDDD
DFIPIEDLPSEKIELPTELFGKFEATKTESVQ-----TAP-EQPSHPQQQQQPQQQQAQQ
Q---RPRIVRPRDNNNGNNNANN------NNANNNFQRNNN--------------NQNQQ
RLPM-PR--ATQQNHASDNLPAQQQQERKVIE
>tr|I9UPI3|I9UPI3_9BACE Transcription termination factor Rho OS=Bacteroides xylanisolvens CL03T12C04 OX=997892 GN=rho PE=3 SV=1
TKKVAADKLKEERKNEEQKKKRS-RV---APTKKE-DKVVSTPKSGEVNKTKEATPVK-A
PQPSKK---EESTNKEKEAPVVEA---------------KAENATTAP---KRKVGRPRK
SADAEEK---KEVENVT---PAAPKVVETKPVVAEKTTET-KEKAAPAQQPTAEKKAK--
-----SKPAAETNKPAAEPNKPVAEKKVIDKP--QKKAAPVIDE-ESNILSS----VDDD
DFIPIEDLPSEKIELPTELFGKFEATKTEPVQ-----TAP-EQPSHPQQQQQSQQQQAQQ
Q---RPRIVRPRDNNNGNNNVNNNSNNA-NNNNNNFQRNNNNQNQVQNP----NQNQNQQ
RLPM-PR--ATQQNHANENLPAQQQQQQE---
>tr|Q5LAX6|Q5LAX6_BACFN Transcription termination factor Rho OS=Bacteroides fragilis (strain ATCC 25285 / DSM 2151 / JCM 11019 / NCTC 9343) OX=272559 GN=rho PE=3 SV=1
TKKVAADKLKEERKEDKK--KRS-RV---TVKKENADKVFSSTKNGEVTKTDAKTPAAKT
QPQPKT---TEPTPETAKEANAETNATPAESV-------KVTP-YATP---KKKPGRPRK
N---------QVETEAKPAEETTEKPETVPSAQEEKPAAQPETEKRPISKPIL-------
-----------------------------------KPKPAVVDE-ESSILSDI---DADD
DFIPIEDLPSEKVELPTELFGKFESTKAEAA------TAP-----EPVA---------QP
Q---RPRVIRPRDNNNNNN----------YNNNNNNQRNNN------------------Q
RQPVQQR--PMPQQNAAEAAPVQERRV-----
>tr|A0A413VY78|A0A413VY78_9BACE Transcription termination factor Rho OS=Bacteroides nordii OX=291645 GN=rho PE=3 SV=1
TKKVAADKLKEERNEDKK--KRS-RV---AMKKE--NKVFSATKNGEITKTETAVPVPAA
KAQPKE---AEPVKAEVVPATEKA--------------------VAPP---KKKVGRPRK
NAVENKP---KEEQVAPVAAAETEKTVEVKKAEVKKVEVK-KIETKPISKPII-------
----------------------------------KPKAPAVIDE-ESNILSE----SADD
DFIPIEDLPSEKVELPTELFGKFESTKTEPV------VTP-----VPEQTQ-------NQ
Q---RPRVIRPRDNNNNNNNN--------PNSNNNAPRNNN------------------P
RLPM-QR--PVQQQNTGENAPA----------
>tr|I9HGG1|I9HGG1_9BACE Transcription termination factor Rho OS=Bacteroides salyersiae CL02T12C01 OX=997887 GN=rho PE=3 SV=1
TKKVAADKLKEERNEDKK--KRS-RV---AVKKEN--KVFSATKNGEITKAETTAPAPAT
KAQAQE---AATVKQETATPAAET---------------P----AAAP---KKKVGRPRK
NPVVNK----PVEEQPAAKEEKEVVVTETKKAEEEKKTEA-KPASKPISKPAS-------
--------------------------KPISKPIIKPKAPAVVDE-ESKILSE----SSDD
DFIPIEDLPSEKVELPTELFGKFESTKAETI------TLP-----APEQAQ-------NQ
P---RPRVIRPRDNNNNSNNN--------ANNNNNAPRNNN-----------------NP
RLPM-QR--PAQQQNAGENVPA----------
>tr|U6RLP9|U6RLP9_9BACE Transcription termination factor Rho OS=Bacteroides massiliensis B84634 = Timone 84634 = DSM 17679 = JCM 13223 OX=1121098 GN=rho PE=3 SV=1
TKKVAAAKVNEDRKENQPK-KRS-RI---SVKKEG-DKVYTATKD-KAQKLEAATPTTAA
HIAEEA---EKEAVSTVETAQPIQEKTVT----------EAVE-KSEP---KKR-GRKPG
T---------KNKTAAKTEEQPATTAEETNNTTPQKVSAT--------------------
---------------------------------------NTPKE-KEVILPELDFDSDTD
DFIPIEDLPSEKIELPTELLGKFEATKNEAP-------VP-----TVTPASKF-----QP
R---QPREQNPRYNNPNQRNN--------NNYNNQRPTNNN-------------------
-------------NTEGLESPQQPQQSA----
>tr|R9IIM7|R9IIM7_9BACE Transcription termination factor Rho OS=Bacteroides sartorii OX=671267 GN=rho PE=3 SV=1
TKKVAAEKANEGQPR-----KRS-RI---NVKKEG-DKVYTATKD-KAQKLEANTPQP-A
SATAET---VKEAAPAAVTPPTEAVAE------------ASAE-EKTP---KKR-GRKPG
S---------K-KVTAKTEEQPATETKETVKEEVKAEAPA-KPKPQKAKK----------
-----------------------------------EETPATPKE-KEVILPELEFSGETE
DFIPIEDLPSEKIELPTELFGKFEATKVETP-------AP-----VQTPAPKF-----QP
R---QQRDQNQKYNNPRN-----------NNYNNPRQANNN-------------------
---------NNNTAAEGEAPANIPQQ------
>tr|A6L4F8|A6L4F8_BACV8 Transcription termination factor Rho OS=Bacteroides vulgatus (strain ATCC 8482 / DSM 1447 / JCM 5826 / NBRC 14291 / NCTC 11154) OX=435590 GN=rho PE=3 SV=1
TQKVAAEKANESQPR-----KRS-RI---NVKKDG-DKVYTATKD-KAQKLEANTPQP-A
AAAAET---VKETAPVAVTPQTEAVAE------------TSAE-EKTP---KKR-GRKPG
S---------K-KVTAKTEEQPATKTKETAKEEVKAEAPA-KPTPKKAKK----------
-----------------------------------EETPAIPEE-KEVILPELEFGSETD
DFIPIEDLPSEKIELPTELFGKFEATKVETP-------AP-----VQTPAPKF-----QP
R---QQRDQNQKYNNPRN-----------NNYNNPRQANNN-------------------
----------NNTTAEGE--------------
>tr|I9RBX6|I9RBX6_9BACE Transcription termination factor Rho OS=Bacteroides dorei CL02T12C06 OX=997876 GN=rho PE=3 SV=1
TKKVAAEKANESQPR-----KRS-RI---NVKKDG-DKVYTATKD-KAQKLEANTPQP-A
ATAAET---VKETAPVAVTPQTETVAE------------TSTE-EKTP---KKR-GRKPG
S---------K-KVTAKTEEQPATETKETAKEEVKAEAPA-KPTPKKAKK----------
-----------------------------------EETPAIPEE-KEVILPELEFGSETD
DFIPIEDLPSEKIELPTELFGKFEATKVETP-------AP-----VQTPAPKF-----QP
R---QQRDQNQKYNNPRN-----------NNYNNPRQANNN-------------------
----------NNTTAEGEASASIPQ-------
>tr|B5CVX3|B5CVX3_BACPM Transcription termination factor Rho OS=Bacteroides plebeius (strain DSM 17135 / JCM 12973 / M2) OX=484018 GN=rho PE=3 SV=1
TKKVAAQQNNEERKEGQPR-KRS-RI---SIKKEG-DKVYTATKD-KAQKLEANTPALPA
PTPLFKEIPASPEKTEIVAPVAEKTAQPEVI--------AAPATEEKP---KAKRGRKPG
S---------KNKSTLA-------KEAQEAAESTPAEVTA--------------------
-----------------------------------KPAPLPIDD-DDMELPP--LDLNNN
DFIPIEDLPSEKFEIPSELLGKFEATKMEVP------VMP-----AKEPKQK------NQ
Q---RQARQNNRNNRPNN-----------NNNNNNQGKDNN------------------P
QPAANQNVPEQQPSSPSTETPANNTPA-----
>tr|F0R3U0|F0R3U0_BACSH Transcription termination factor Rho OS=Bacteroides salanitronis (strain DSM 18170 / JCM 13567 / BL78) OX=667015 GN=rho PE=3 SV=1
TKKATTGKTNEERKEGQPR-KRS-RI---SVKKEG-DKVYTATKD-KAQKLEASTPPLPA
PAPLFK---TENVIAATGTSENQPETV------------PAPENEEKP---KPKRGRKPG
S---------KNKSSVE----------KEQPQVSNDIENT-IPEQT--------------
-----------------------------------EASPAMPDNAELPELNM----DEGD
DFIAIEDLPSEKIELPTELLGKFEATKMEQP------IVP--------------------
----------DKDNKSNN-----------NRYQSRQQRHNN-------------------
RQAN-GR--PNQPAQASADTPQATAAAP----
>tr|B3JLK9|B3JLK9_9BACE Transcription termination factor Rho OS=Bacteroides coprocola DSM 17136 OX=470145 GN=rho PE=3 SV=1
TKKAAAAKTNEERKEGQPR-KRS-RI---SVKKEG-DKVYTATKD-KAQKLEANTPPLPA
PAPIFK----DEISQPAEVQTETT---------------NADTVAEKP---KAKRGRKPG
S---------KNKTTLE-------KEQLSAPKETEKQTPA-VPAPV--------------
-----------------------------------PVPMENDDM-ELPALNL----TGGD
DFIPIEDLPSEKIELPTELLGKFEATKMDTA-------AP-----VPAEKPE------KE
N---KPNNNKYQARQQR------------YNNNNNRNNNNN-------------------
------QAGRQQQQHQNTNHPAPQNTTANL--
