# Supplementary material for: Short autoinhibitory sequences control phase separation of an essential bacterial transcription termination factor
Source: EMBO J. 2026 May 11;45(12):4124–52. doi: 10.1038/s44318-026-00793-1 (PMC13269538; doi:10.1038/s44318-026-00793-1)
Supplement: Supplementary file 3 — Source data Fig. 1 [file 44318_2026_793_MOESM3_ESM.zip › Figure 1/1C/kalign-aln-clustalw.aln]

CLUSTAL

Btheta/1-722            -------------------------------MYNIIQLNDKNLSELQVIAKELGIKKADS
Bfragilis/1-688         -------------------------------MYNIIQLNDKNLSELQAIAQELGIKKTDS
Bovatus/1-765           -------------------------------MYNIIQLNDKNLSELQVIAKELGIKKADS
Bstercoris/1-659        -------------------------------MYNIIQLNDKNLSELQAIAQELGIKKTDS
Bvulgatus/1-669         -------------------------------MYNIIQLNDKDLSELQSIAKELGIKKTDS
Bintestinalis/1-687     -------------------------------MYNIIQLNDKNLSELQSIAQELGIKKTDS
Bdorei/1-669            -------------------------------MYNIIQLNDKDLSELQSIAKELGIKKTDS
Bnordii/1-682           -------------------------------MYNIIQLNDKDLSELQTIARELGIKKTDS
Bhelcogenes/1-667       -------------------------------MYNIIQLNDKNLSELQTIAQELGIKKTDS
Bsalanitronis/1-654     -------------------------------MYNIIQLNDKDLSELQQIAKELGLKKTST
Bcoprocola/1-675        -------------------------------MYNIIQLNDKDLSELQQIAKELGLKKTST
Buniformis/1-681        -------------------------------MYNIIQLNDKNLSELQTIAQELGIKKTDS
Bplebeius/1-677         -------------------------------MYNIIQLNDKNLSELQQIAKELGLKKVDS
Boleiciplenus/1-688     -------------------------------MYNIIQLNDKNLSELQTIAQELGIKKTDS
Bcellulosilyticus/1-679 -------------------------------MYNIIQLNDKNLSELQSIAQELGIKKTDS
Bcaccae/1-749           --------------MLSIIQQKRNINNLPYYMYNIIQLNDKDLSELQVIAKELGIKKTDS
Bsalyersiae/1-691       -------------------------------MYNIIQLNDKDLSELQTIAHELGIKKTDS
Bxylanisolvens/1-756    -------------------------------MYNIIQLNDKNLSELQVIAKELGIKKADS
Bfluxus/1-677           -------------------------------MYNIIQLNDKSLSELQTIAQELGIKKTDS
Bfinegoldii/1-731       -------------------------------MYNIIQLNDKDLSELQIIAKELGIKKTDS
Bpyogenes/1-689         -------------------------------MYNIIQLNDKNLSELQVIAKELGIKKTES
Beggerthii/1-666        -------------------------------MYNIIQLNDKNLSELQAIAQELGIKKTDS
Bmassiliensis/1-695     MNCDLKTFHVPIAFF--DYTIKKYFTNNIYYMYNIIQLNDKDLSELQSIAKELGITKTES
Bclarus/1-661           -------------------------------MYNIIQLNDKNLSELQAIAQELGIKKTDS
Bfaecis/1-725           -------------------------------MYNIIQLNDKNLSELQIIAKELGIKKADS
Bsartorii/1-670         -------------------------------MYNIIQLNDKDLSELQSIAKELGIKKTDS
Bheparinolyticus/1-676  -------------------------------MYNIIQLNDKNLSELQTIAQELGIKKTES
Bcaecimuris/1-739       -------------------------------MYNIIQLNDKNLSELQAIAKELGIKKADS
Bacidifaciens/1-741     -------------------------------MYNIIQLNDKELSELQIIAKDLGIKKADS
Bfaecichinchillae/1-737 -------------------------------MYNIIQLNDKNLSELQVIAQELGIKKADS

Btheta/1-722            FKKEELVYKILDEQAIAGATKKVAAEKLKEERK--GDKN-KRS-RTAAP--KKEE--KVA
Bfragilis/1-688         LKKEELVYKILDEQAIAGATKKVAADKLKEERK--EDKK-KRS-RVTV---KKENADKVF
Bovatus/1-765           YKKEDLVYKILDEQAIVGATKKVAADKLKEERKNEEQKK-KRS-RVAPT--KKED--KVV
Bstercoris/1-659        LKKEELVYKILDEQAIAGATKKVAADKLKEERK--GDKQ-KRS-RVTVK---KEAADKVF
Bvulgatus/1-669         LKKEDLVYKILDEQAIVGATQKVAAEKANE-----SQPR-KRS-RINVK---KDG-DKVY
Bintestinalis/1-687     LKKEELVYKILDEQAIAGATKKVAAEKLKEERK--VDRQQKRT-RVTVK---KESTDKVF
Bdorei/1-669            LKKEDLVYKILDEQAIVGATKKVAAEKANE-----SQPR-KRS-RINVK---KDG-DKVY
Bnordii/1-682           LKKEELVYKILDEQAIAGATKKVAADKLKEERN--EDKK-KRS-RVAM---KKEN--KVF
Bhelcogenes/1-667       LKKEELVYKILDEQAIAGATKKVAAEKLKDERK--GDRQ-KRS-RVTLK---TESSDKVF
Bsalanitronis/1-654     LQKEELVYRILDEQAIVGATKKATTGKTNEERK-EGQPR-KRS-RISVK---KEG-DKVY
Bcoprocola/1-675        LRKEELVYRILDEQAIVGATKKAAAAKTNEERK-EGQPR-KRS-RISVK---KEG-DKVY
Buniformis/1-681        LKKEELVYKILDEQAIAGATKKVAADKLKEERK--GEKQ-KRS-RVTVKTVKKEGADKVF
Bplebeius/1-677         LKKEELVYRILDEQAIVGATKKVAAQQNNEERK-EGQPR-KRS-RISIK---KEG-DKVY
Boleiciplenus/1-688     LKKEELVYKILDEQAIAGATKKVAAEKLKEERK--VDRQEKRT-RVTVK---KESTDKVF
Bcellulosilyticus/1-679 LKKEELVYKILDEQAIAGATKKVAAEKLKEERK--VDRQQKRT-RVTVK---KESTDKVF
Bcaccae/1-749           LKKEDLVYKILDEQAIAGATKKVAADKLKEERK-EEQKK-KRS-RVAPA--KKDN--KVV
Bsalyersiae/1-691       LKKEELVYKILDEQAIAGATKKVAADKLKEERN--EDKK-KRS-RVAV---KKEN--KVF
Bxylanisolvens/1-756    YKKEDLVYKILDEQAIVGATKKVAADKLKEERKNEEQKK-KRS-RVAPT--KKED--KVV
Bfluxus/1-677           LKKEELVYKILDEQAIAGATKKVAADKLKEERK--GEKQ-KRS-RVTVK---KESADKVF
Bfinegoldii/1-731       YKKEDLVYKILDEQAIVGATKKVAADKLKEERK--EEKK-KRS-RVTPA--KKED--KVV
Bpyogenes/1-689         LKKEELVYKILDEQAIAGATKKVAADKLKEERK--EEKK-KRS-RVAAP--QKED--KVM
Beggerthii/1-666        LKKEELVYKILDEQAIAGATKKVAADKLKEERK--GDKQ-KRS-RVTVK---KEGTDKVF
Bmassiliensis/1-695     LKKEELVYKILDEQAIVGATKKVAAAKVNEDRK-ENQPK-KRS-RISVK---KEG-DKVY
Bclarus/1-661           LKKEELVYKILDEQAIAGATKKVAADKLKEERK--GDKQ-KRS-RVTVK---KEGADKVF
Bfaecis/1-725           FKKEELVYKILDEQAIAGATKKVAAEKLKEERK--GEKS-KRS-RTAVP--KKEE--KAA
Bsartorii/1-670         LKKEDLVYRILDEQAIVGATKKVAAEKANE-----GQPR-KRS-RINVK---KEG-DKVY
Bheparinolyticus/1-676  LKKEELVYKILDEQAIAGATKKVAADKLKEERK--GD---KRS-RVTVKTVKKESVNKVF
Bcaecimuris/1-739       YKKEDLVYKILDEQAIVGATKKVAADKLKEERKNEEQKK-KRS-RVAPA--KKED--KVV
Bacidifaciens/1-741     FKKEDLVYKILDEQAIVGATKKVAADKLKEERK--EDKK-KRSPRVTPA--KKED--KAV
Bfaecichinchillae/1-737 FKKEELVYKILDEQAIVGATKKVAADKLKEERK--EDKK-KRS-RVTPV--KKEN--KVM

Btheta/1-722            PAAKN-AEVTKNK-ENAPAAK-PQQQ----P-----KEEAA---------------NKAK
Bfragilis/1-688         SSTKN-GEVTKTD-AKTPAAK-TQPQ----P-----KTTEPTPETAK---------EANA
Bovatus/1-765           SATKS-EEANKTK-ETAPVKAAPQPS----K-----KEEST---------------NKEK
Bstercoris/1-659        TANKN-GELTKGKTEEAPAVQASVQA----AEAA--KEP--------------------A
Bvulgatus/1-669         TATKDKAQKLEANTPQ-PAAAAA--------ETV--KETAPV--------------AV--
Bintestinalis/1-687     TANKN-GDLTKAKAEASVAAAKVQPV----AEAV--KAPVTEAPKAP-------VTEKEV
Bdorei/1-669            TATKDKAQKLEANTPQ-PAATAA--------ETV--KETAPV--------------AV--
Bnordii/1-682           SATKN-GEITKTE-TAVPVPA-AKAQ----P-----KEAEP----------------VKA
Bhelcogenes/1-667       TANKN-GNLTKPKTEAVPTTKEQPKA----AETV--K-PATT----------------PA
Bsalanitronis/1-654     TATKDKAQKLEASTPPLPAPAPLFKT-----ENV--IAATGT--------------SE--
Bcoprocola/1-675        TATKDKAQKLEANTPPLPAPAPIFKD-----E------ISQP--------------AE--
Buniformis/1-681        SANKN-GDLTKAKTEEAPAAKEQPKT----VEAP--QEP-TI----------------EA
Bplebeius/1-677         TATKDKAQKLEANTPALPAPTPLFKEIPASPEKT--EIVAPV--------------AEK-
Boleiciplenus/1-688     TANKN-GDLTKAKAEATAASAKVRPI----TEAA--KTPAAE--KAP-----------EV
Bcellulosilyticus/1-679 TANKN-GDLTKAKAETTVAAAKVQPV----AEAT--KAPVAE--KAP-----------EA
Bcaccae/1-749           SATKE-GEAEKAK-EAAPAKP-QQPS----K-----KEESA---------------NKEK
Bsalyersiae/1-691       SATKN-GEITKAE-TTAPAPA-TKAQ----A-----QEAAT----------------VKQ
Bxylanisolvens/1-756    STPKS-GEVNKTK-EATPVKA-PQPS----K-----KEEST---------------NKEK
Bfluxus/1-677           TANKN-GDLTKSKTEEAPSTPKQPKA----AEPA--KEPVTA----------------AA
Bfinegoldii/1-731       SATKT-GEVTKTK-EAAPAKA--QQA----P-----KEETT---------------NKEK
Bpyogenes/1-689         SATKD-GEITKPK-AT-PDPQ-PQVL----P-----KEKTA---------------GRDD
Beggerthii/1-666        TANKN-GELTKGKTGETPATQTSAQT----VETA--KET--------------------A
Bmassiliensis/1-695     TATKDKAQKLEAATPT-TAAHIA--------EEA--EKEAVS--------------TVET
Bclarus/1-661           TANKN-GDLTKGKAEETPAVQTPVQA----AEAA--KEP--------------------A
Bfaecis/1-725           PAPKN-AEVAKNK-ENAPVAK-VQQQ----P-----KEEAA---------------NKAK
Bsartorii/1-670         TATKDKAQKLEANTPQ-PASATA--------ETV--KEAAPA--------------AV--
Bheparinolyticus/1-676  SANKN-GELTKSKNEGTPIIKEQAKV----AEAAPTTKPANT--AAT-----------EA
Bcaecimuris/1-739       SATKN-GEVTKTK-EAIPVKA-QQPS----K-----KEEST---------------NKDK
Bacidifaciens/1-741     SAAKG-GEVAKTK-EATPVKT-QQPS----------KEENT---------------NKEK
Bfaecichinchillae/1-737 SATKE-GEVTKNK-ETAPVAK-PQPK----EEIV--KEETVVKEDINKEVANKEVITKEK

Btheta/1-722            EAPVAEPKA---EK--AAPKRKVGRPRKDANIAE-KAENKEVENAK---PIV-KPTEEK-
Bfragilis/1-688         ETNATPAES-VKVTPYATPKKKPGRPRKNQVETEAK---PAEETT----EKP----ETVP
Bovatus/1-765           ETVVVEAKA---EN-TATPKRKVGRPRKSSDAEE-K---KEVENAK---PAAPKVVEPKP
Bstercoris/1-659        VAAT-------PAAETEVPKRKPGRPRKV------K---QEAAPVA-ETPKTV-PAETKV
Bvulgatus/1-669         -TPQTEAVA-ETSAEEKTPKKRGRKPGSK-KVTA-K---TEEQPAT-KTKETAKEEVKAE
Bintestinalis/1-687     AVTATEAPE--KAETPNSTKRKPGRPRKA------K---VEEKAPI-PAPVPV-AKKEEP
Bdorei/1-669            -TPQTETVA-ETSTEEKTPKKRGRKPGSK-KVTA-K---TEEQPAT-ETKETAKEEVKAE
Bnordii/1-682           EV--VPATE----KAVAPPKKKVGRPRKNAVEN--K---PKEEQVA-----PVAAAETEK
Bhelcogenes/1-667       ATTS-------PVETSTTPKRKPGRPRKV------K---EDTI-----APQTT-ETVKDS
Bsalanitronis/1-654     --NQPETVP-APENEEKPKPKRGRKPGSKNKSSV-E---KEQPQVS-NDIENT-------
Bcoprocola/1-675        --VQTETTN-ADTVAEKPKAKRGRKPGSKNKTTL-E---KEQLSAP-KETEKQ-------
Buniformis/1-681        ATPA-------PAKEAAVPKRKPGRPRKV------K---EETA-----APQAT-ET---P
Bplebeius/1-677         -TAQPEVIA-APATEEKPKAKRGRKPGSKNKSTL-A---KEAQEAA-ESTPAE-------
Boleiciplenus/1-688     TVTAT--PE--KAEDSTTPKRKPGRPRKA------K---SEEKT---PAPIV----KEEP
Bcellulosilyticus/1-679 VVTTASAPE--KAEDA-TPKRKPGRPRKT------K---TEEKAPI-PAPMPV-AKKEEP
Bcaccae/1-749           ETPAVEVKA---EN-TAAPKRKVGRPRKNADAAE-Q---KEVESVKTATPATPKVTEDK-
Bsalyersiae/1-691       ET-ATPAAE----TPAAAPKKKVGRPRKNPVVN--K---PVEEQPAAKEEKEVVVTETKK
Bxylanisolvens/1-756    EAPVVEAKA---ENATTAPKRKVGRPRKSADAEE-K---KEVENVT---PAAPKVVETKP
Bfluxus/1-677           AATSASSPESAPATPAATPKRKPGRPRKV------K---EEEV-----AAPTA-EAAKKP
Bfinegoldii/1-731       ETPAVEAKA---EN-AVAPKRKVGRPRKNSDTTD-K---KEVEETK---QVASNSVEAKP
Bpyogenes/1-689         ESSATAEKT----GKTTESKRKVGRPRKETAKA--K---KEAETVA-KTEKT---TEEKT
Beggerthii/1-666        ASST-------PATETEAPKRKPGRPRKV------K---QEAAPVT-EVSKTA-QTETKA
Bmassiliensis/1-695     AQPIQEKTV-TEAVEKSEPKKRGRKPGTKNKTAA-K---TEEQPAT-TAEETNNT-----
Bclarus/1-661           VATA-------PAAEAEAPKRKPGRPRKV------K---QEAAPVA-EAPKKVAPAEPKA
Bfaecis/1-725           EAPAAEPKA---EN--AAPKRKVGRPRKDANTTE-KAESKEVENAK---PIV-KATEEK-
Bsartorii/1-670         -TPPTEAVA-EASAEEKTPKKRGRKPGSK-KVTA-K---TEEQPAT-ETKETVKEEVKAE
Bheparinolyticus/1-676  SKPANTVVATSPKNTESSSKRKPGRPRKT------Q---EEADA----ASKAT----ENA
Bcaecimuris/1-739       EAPVVEAKS---ENATTAPKRKVGRPRKNADAEE-K---KEVENAK---LAAPKAVETGS
Bacidifaciens/1-741     ETPAIDAKN---EN--AAPKRKVGRPRKNSETTE-K---KEVENAK---PVVTKAMEAKP
Bfaecichinchillae/1-737 EAPVAETKA---EQ-NATPKRKVGRPRKEAKPTV-K---KETEVVKPVEKVVEKAPEQK-

Btheta/1-722            AVAEKTVVAPAAEKATPTQE--TEKKV--KENKPAV--------------------AEKP
Bfragilis/1-688         SAQEEKPAA--QP------E--TEKR---PISKP--------------------------
Bovatus/1-765           VVAEKATGA--TEKPAPVQQQTAEKKA--K-NKPAAEANKPVAETNKPATEPNKPVVEKK
Bstercoris/1-659        ETTEP-------------------KKA-----EP-K------------------------
Bvulgatus/1-669         APAKPTPKK-------------AKKEE-----TPAI------------------------
Bintestinalis/1-687     KKAEPELNF--------------ETE----------------------------------
Bdorei/1-669            APAKPTPKK-------------AKKEE-----TPAI------------------------
Bnordii/1-682           TVEVKKAEV--KKV--EVKK--IETK---PISKP--------------------------
Bhelcogenes/1-667       QTAEAKPSF--------------EPKA------PAA------------------------
Bsalanitronis/1-654     -----IP---------------EQTEA-----SPAM------------------------
Bcoprocola/1-675        -----TPAV-------------PAPVP-----VPME------------------------
Buniformis/1-681        KVAEPELNF--------------EAKA--PKTEPQA------------------------
Bplebeius/1-677         -----VT---------------AKPAP-----LPID------------------------
Boleiciplenus/1-688     QKTEPELSF--------------EAET--PKTSTSK--------------------IPAP
Bcellulosilyticus/1-679 KKAEPELNF--------------ETE----------------------------------
Bcaccae/1-749           VVTEKAPEV--IEKAVPAQAP--EKKT--KANKPA--------EEKKVVVKP--------
Bsalyersiae/1-691       AEEEKKTEA--KPASKPISK--PASK---PISKP--------------------------
Bxylanisolvens/1-756    VVAEKTTET--KEKAAPAQQPTAEKKA--K-SKPAA-------ETNKPAAEPNKPVAEKK
Bfluxus/1-677           EITEPELNF--------------EPKA------PAK------------------------
Bfinegoldii/1-731       VVAEKAPET--TEKTAPAQQQSTEKKE--KPSKPAV-------EKDKPAAEK---AVEKK
Bpyogenes/1-689         VAEKKAVVA--DDV-QTSKE--TEKKAETPKTTPET------------------------
Beggerthii/1-666        EVAEPQKAE--------------IKKA-----EP-K------------------------
Bmassiliensis/1-695     -----TPQK-------------VSATN-----T---------------------------
Bclarus/1-661           ETAEP-------------------KKA-----EP-K------------------------
Bfaecis/1-725           AVAEKTVVAP-AEKAAPVQE--TEKKV--KENKPAI--------------------AEKP
Bsartorii/1-670         APAKPKPQK-------------AKKEE-----TPAT------------------------
Bheparinolyticus/1-676  KVTEPELNF--------------EPKA--TKTEPNK------------------------
Bcaecimuris/1-739       VVAEKTTET--TEKTAPAQQPTAEKKA--K-SKPVV-------EINKPAADPNKPVAEKK
Bacidifaciens/1-741     VAAEKPTEA--TQKAAPVSQP-AEKKE--KPNKPVVETNSSTAETNKSAAEANKP-SEKK
Bfaecichinchillae/1-737 VVAEPTVIT--TVKPTPVE---TENKV--KVNQPI---------------------SELK

Btheta/1-722            VIAKPQKKSAPVIDEESTILSS-EDDDDFIPIEDLPSEKIELPTELFGKFEATKAETAQ-
Bfragilis/1-688         -ILKP-K-PA-VVDEESSILSDIDADDDFIPIEDLPSEKVELPTELFGKFESTKAEAAT-
Bovatus/1-765           VIDKPQKKAAPVIDEESNILSS-VDDDDFIPIEDLPSEKIELPTELFGKFEATKTESAQ-
Bstercoris/1-659        ---KV-VAAPQPTPDESPVLPE--AEDDFIPIEDLPTEKIELPSELIGKFEATKAETPV-
Bvulgatus/1-669         ------PEEKEVILPELEFGSE---TDDFIPIEDLPSEKIELPTELFGKFEATKVET---
Bintestinalis/1-687     ---AP-KVIKKVVVEDSPILSE--PEDDFIPIEDLPTEKVELPSELLGKFEATKAETPA-
Bdorei/1-669            ------PEEKEVILPELEFGSE---TDDFIPIEDLPSEKIELPTELFGKFEATKVET---
Bnordii/1-682           -IIKP-KAPA-VIDEESNILSE-SADDDFIPIEDLPSEKVELPTELFGKFESTKTEPVVT
Bhelcogenes/1-667       ---ET-KVEKKNVPDENPILAE--AEDDFIPIEDLPTEKIELPSELIGKFEATKAEISV-
Bsalanitronis/1-654     ------PDNAE--LPELNM-DE---GDDFIAIEDLPSEKIELPTELLGKFEATKMEQ---
Bcoprocola/1-675        ------NDDME--LPALNL-TG---GDDFIPIEDLPSEKIELPTELLGKFEATKMDTAA-
Buniformis/1-681        ---EA-KAEKNIVPDESPILAE--AADDFIPIEDLPTEKIELPSELIGKFEATKAETPAT
Bplebeius/1-677         ------DDDME--LPPLDL-N----NNDFIPIEDLPSEKFEIPSELLGKFEATKMEV---
Boleiciplenus/1-688     KVVAP-QVVKKVVVEDSPILSE--PEDDFIPIEDLPTEKVELPSELLGKFEATKAETPAV
Bcellulosilyticus/1-679 ---AP-KVVKKVVIEDSPILSE--PEDDFIPIEDLPTEKIELPSELLGKFEATKAETPI-
Bcaccae/1-749           ---QPQKKAEPVIDEESNILSG-ADDDDFIPIEDLPSEKIELPTELFGKFEATKTEPAQ-
Bsalyersiae/1-691       -IIKP-KAPA-VVDEESKILSE-SSDDDFIPIEDLPSEKVELPTELFGKFESTKAETITL
Bxylanisolvens/1-756    VIDKPQKKAAPVIDEESNILSS-VDDDDFIPIEDLPSEKIELPTELFGKFEATKTEPVQ-
Bfluxus/1-677           ---ET-KAEKKAVVEENPILTE--AEDDFIPIEDLPTEKIELPSELIGKFEATKAETPA-
Bfinegoldii/1-731       VVAKPQKKAEPVIDEESNILTG-ADDDDFIPIEDLPSEKIELPTELFGKFEATKTEPVQ-
Bpyogenes/1-689         -ATKP-NKPAPVVDEESAILSS-ADEDDFIPIEDLPSERIELPTELVGKFEATKAEPAQA
Beggerthii/1-666        ---VT-PAAPQPTPDETPVLPE--VEDDFIPIEDLPTEKIELPSELIGKFEATKAETPV-
Bmassiliensis/1-695     ------PKEKEVILPELDFDSD---TDDFIPIEDLPSEKIELPTELLGKFEATKNEA---
Bclarus/1-661           ---KA-VAAPQPTPDESPILPE--VEDDFIPIEDLPTEKIELPSELIGKFEATKAETPV-
Bfaecis/1-725           VIAKPQKKSAPVIDEESNILSS-DDDDDFIPIEDLPSEKIELPTELFGKFEATKAETAQ-
Bsartorii/1-670         ------PKEKEVILPELEFSGE---TEDFIPIEDLPSEKIELPTELFGKFEATKVET---
Bheparinolyticus/1-676  -------VAKNIVVDESPILSE--AEDDFIPIEDLPTEKTELPSELIGKFEATKTEVPA-
Bcaecimuris/1-739       NIDKLQKKTALVIDEESNILSS-VDDDDFIPIEDLPSEKIELPTELFGKFEATKTESVQ-
Bacidifaciens/1-741     AIAKPQKKAAPAIDEESNILSN-ADDDDFIPIEDLPSEKIELPTELFGKFEATKAEPAQM
Bfaecichinchillae/1-737 PILKP-KKAEPVIDEESNILSG-SDDEDFIPIEDLPSEKIELPTELFGKFEATKAESTQ-

Btheta/1-722            ---AAP-EQAPQPQQ----QQHSQPQQRQRIVRPRD---NNNNAGNN--NVNANNNN-NF
Bfragilis/1-688         ----AP--------------EPVAQPQRPRVIRPRDNNNNNNYNNN--------NNN-Q-
Bovatus/1-765           ---TAP-EQPSHPQQQQQSQQQQSQQQRPRIVRSRDNNNGNNNANN-NGNNGNNTNN-NF
Bstercoris/1-659        -----P---ATE---------QPQ-QR-SRL-RLRD--NNTPY-----------NNN---
Bvulgatus/1-669         ---PAP---VQTPA-----PKFQPRQQRDQ--NQKYNNPR---NNN-------YNNP---
Bintestinalis/1-687     ----VP---VVES--------VP-TNQRPRL-RPRDNNNNTPYNNN-------NNNN---
Bdorei/1-669            ---PAP---VQTPA-----PKFQPRQQRDQ--NQKYNNPR---NNN-------YNNP---
Bnordii/1-682           ---PVP--------------EQTQNQQRPRVIRPRDNNNNNNNNPN--------SNN-NA
Bhelcogenes/1-667       -----L---AEQPQ-------QPQ-PQRPRL-RPRD-NNNPPY--S-------NNNN---
Bsalanitronis/1-654     ---PI------VPD-----KDNKSNNNRYQSRQQRHN------NRQ-------AN-----
Bcoprocola/1-675        ---PVP---AEKPE-----KENKPNNNKYQARQQRYNNNN---NRN-------NNNN---
Buniformis/1-681        ---PTP---AAAAA-----PAEPQQPQRPRL-RARD--NNNPYNNN-------NNNN---
Bplebeius/1-677         ---PV------MPA-----KEPKQKNQQRQARQNNRNNRP---NNN-------NNNN---
Boleiciplenus/1-688     ----AP---ITEP--------APAMAQRPRL-RPRDNNNNTPYNNN----------N---
Bcellulosilyticus/1-679 ----AP---VAEP--------TPATAQRPRL-RPRD-NNNTPYNNN-------NNNN---
Bcaccae/1-749           ---TATEQQAPQPQQQ---AHQQQQQQRPRIVRPRDNNNGNNNASNSNNNANNNNNN-NF
Bsalyersiae/1-691       ---PAP--------------EQAQNQPRPRVIRPRDNNNNSNNNAN--------NNN-NA
Bxylanisolvens/1-756    ---TAP-EQPSHPQQQQQSQQQQAQQQRPRIVRPRDNNNGNNNVNN-NSNNANNNNN-NF
Bfluxus/1-677           -----P---AELPQ-----QAQPQ-PQRPRP-RPRD--NNAPY--N-------NNNN---
Bfinegoldii/1-731       ---SAP-EQVAQPQQ----QQSQSQQQRPRIVRPRDNNNANNNANN-N-----------F
Bpyogenes/1-689         ---PTE--------------PGTQPQQRPRIARQRDNNNAGNNNAQ--------R-----
Beggerthii/1-666        -----P---VAE---------QPQ-QQHPRL-RLRD--NNTPY-----------NNN---
Bmassiliensis/1-695     ---PVP---TVTPA-----SKFQPRQPREQ--NPRYNNPNQRNNNN-------YNNQ---
Bclarus/1-661           -----P---VAE---------QPQ-QR-PRL-RLRD--NNTPY-----------NNN---
Bfaecis/1-725           ---AAP-EQAPQP-Q----QQHSQPQQRQRIVRPRDNNNNNNNAGNNNANANANNNN-NF
Bsartorii/1-670         ---PAP---VQTPA-----PKFQPRQQRDQ--NQKYNNPR---NNN-------YNNP---
Bheparinolyticus/1-676  ----TP---AP----------MPTEQQRPHL-RSRD--NN--------------NNN---
Bcaecimuris/1-739       ---TAP-EQPSHPQQQQQPQQQQAQQQRPRIVRPRDNNNGNNNANN-N-----NANN-NF
Bacidifaciens/1-741     LTEQAPYSQQQQPQQHPSQQQQQAQQQRPRIVRPRDN-----NANN-N--------N-NF
Bfaecichinchillae/1-737 ---TEP-EQAPQPQQQ-QVQQPQQNIHRQRVIRTRENN-GNYNANNSNNANNNNPNNSNF

Btheta/1-722            QR-NNNNN---------------QRPPM-Q-QRPAQQ-QNN--VAENL-PA-VQQQPERK
Bfragilis/1-688         -RN-NN-----------------QRQPVQQ-R--PMP-QQN--AAEAA-P-----VQERR
Bovatus/1-765           QRNNNNQNQVQNPNQNQNQNQNQQRSPM-P-R--AAQ-QNN--AGENL-PV--QQQQERK
Bstercoris/1-659        -R-NNN-N---------------QRPAQQQQR--PAQQQN---NNENYV-A----SERKP
Bvulgatus/1-669         -RQANNNN---------------NTT-AEGEA--SASIPQQ---PER------------K
Bintestinalis/1-687     -RNN---N---------------PRPIQQQ-R--PAQ-PNA--NNENYSPV----PERRP
Bdorei/1-669            -RQANNNN---------------NTT-AEGEA--SASIPQQ---PER------------K
Bnordii/1-682           PRN-NN-----------------PRLPM-Q-R--PVQ-QQN--TGENA-P-----APERK
Bhelcogenes/1-667       -RNGS--Q---------------QRPVQQQ-R--SVQQPYN--NSDYAV------PERKP
Bsalanitronis/1-654     ---GRPNQ---------------PAQASAD-T--PQATAA---APEAATA---------K
Bcoprocola/1-675        -QAGRQQQ---------------QHQNTNHPA--PQNTTANLPAPQSVVAE--QVVQQPK
Buniformis/1-681        -RNGGYNQ---------------QRPVQQ--R--PAQ-PYN--NGENYPAA----PERKP
Bplebeius/1-677         -NQGKDNN---------------PQPAANQNV--PEQQPSS-PSTETPANN--TPAPAPK
Boleiciplenus/1-688     -RNN---N---------------QRPVQQQ-R--PVQ-PQN--GGENYAPV----PERRT
Bcellulosilyticus/1-679 -RNN---N---------------PRPVQQQ-R--PAQ-QNA--GD-NYAPV----QERRP
Bcaccae/1-749           QR-NNNQNQNQ------------QRVPM-P-R--PAQ-PNN--ANENL-PV-PQQQQERK
Bsalyersiae/1-691       PRNNNN-----------------PRLPM-Q-R--PAQ-QQN--AGENV-P-----APERK
Bxylanisolvens/1-756    QRNNNNQNQVQNPNQNQNQ----QRLPM-P-R--ATQ-QNH--ANENL-PAQQQQQQERK
Bfluxus/1-677           -RNNNY-P---------------QRPIQQQ-R--PAQQPYN--SGDNYP------AERKP
Bfinegoldii/1-731       QR-NNNQNQGQNQNQHQ------QRLPM-P-R--ATQ-QNN--ASENL-PA--QQPQERK
Bpyogenes/1-689         ----NN-----------------PRQQM-Q-R--PAQ-QNN--LNESTQPQ----QQERK
Beggerthii/1-666        -RNNNN-S---------------QRPAQQQ-R--PAQQQNS--NDNNYA-A----PERKP
Bmassiliensis/1-695     -RPTNNNN-------------------TEGLE--SPQQPQQ-SAPER------------K
Bclarus/1-661           -RNNNN-N---------------QRPAQQQQR--PVQQQN---NTENYV-A----PERKP
Bfaecis/1-725           QR-NNNNN---------------QRPPM-Q-QRPAPQ-QNN--VAESV-PP-VQQQPERK
Bsartorii/1-670         -RQANNNN---------------NNTAAEGEA--PANIPQQ---PER------------K
Bheparinolyticus/1-676  -RAGAYNQ---------------QRPMQQ--R--PAQ-QHG--GNENNPAA----ADNKP
Bcaecimuris/1-739       QRNNNNQNQ--------------QRLPM-P-R--ATQ-QNH--ASDNL-PA--QQQQERK
Bacidifaciens/1-741     QR-NNNQNQAQNQ----------QRLPM-Q-R--SNQ-QNN--ASENF-PA--QQPQERK
Bfaecichinchillae/1-737 QR-NN------------------QRTQM-Q-R--PVP-QNN--AGENL-PV----QQERK

Btheta/1-722            VIE-REKPYEFDDILSGVGVLEIMQDGYGFLRSSDYNYLSSPDDIYVSQSQIKLFGLKTG
Bfragilis/1-688         VIE-REKPYEFDDILTGTGVLEIMQDGYGFLRSSDYNYLSSPDDIYVSQSQIKLFGLKTG
Bovatus/1-765           VIE-REKPYEFDDILNGVGVLEIMQDGYGFLRSSDYNYLSSPDDIYVSQSQIKLFGLKTG
Bstercoris/1-659        AIE-REKAYEFDDILTGTGVLEIMQDGYGFLRSSDYNYLSSPDDIYVSQSQIKLFGLKTG
Bvulgatus/1-669         QVE---KPYEFEGILTGTGVLEIMPDGYGFLRSSDYNYLSSPDDIYVSQSQIKLFGLKTG
Bintestinalis/1-687     VVE-REKVYEFDDILTGTGVLEIMQDGYGFLRSSDYNYLSSPDDIYVSQSQIKLFGLKTG
Bdorei/1-669            QVE---KPYEFEGILTGTGVLEIMPDGYGFLRSSDYNYLSSPDDIYVSQSQIKLFGLKTG
Bnordii/1-682           VIE-REKPYEFDDILTGTGVLEIMQDGYGFLRSSDYNYLSSPDDIYVSQSQIKLFGLKTG
Bhelcogenes/1-667       V-E-REKAYEFDDILTGTGVLEIMQDGYGFLRSSDYNYLSSPDDIYVSQSQIKLFGLKTG
Bsalanitronis/1-654     PAE---KLYEFDDILKGSGVLEIMPDGYGFLRSSDYNYLSSPDDIYVSQSQIKLFGLKTG
Bcoprocola/1-675        PVE---KPYEFDDILSGTGVLEIMPDGYGFLRSSDYNYLSSPDDVYVSQSQIKLFGLKTG
Buniformis/1-681        VIE-REKTYEFDDILTGTGVLEIMQDGYGFLRSSDYNYLSSPDDIYVSQSQIKLFGLKTG
Bplebeius/1-677         PVE---KVYDFDDILQGTGVLEIMPDGYGFLRSSDYNYLSSPDDIYVSQSQIKLLGLKTG
Boleiciplenus/1-688     VIE-REKVYEFDDILTGTGVLEIMQDGYGFLRSSDYNYLSSPDDIYVSQSQIKLFGLKTG
Bcellulosilyticus/1-679 VIE-REKVYEFDDILTGTGVLEIMQDGYGFLRSSDYNYLSSPDDIYVSQSQIKLFGLKTG
Bcaccae/1-749           VIE-REKPYEFDDILNGVGVLEIMQDGYGFLRSSDYNYLSSPDDIYVSQSQIKLFGLKTG
Bsalyersiae/1-691       VIE-REKPYEFDDILTGTGVLEIMQDGYGFLRSSDYNYLSSPDDIYVSQSQIKLFGLKTG
Bxylanisolvens/1-756    VIE-REKPYEFDDILNGVGVLEIMQDGYGFLRSSDYNYLSSPDDIYVSQSQIKLFGLKTG
Bfluxus/1-677           V-E-REKAYEFDDILTGTGVLEIMQDGYGFLRSSDYNYLSSPDDIYVSQSQIKLFGLKTG
Bfinegoldii/1-731       AIE-REKPYEFDDILNGVGVLEIMQDGYGFLRSSDYNYLSSPDDIYVSQSQIKLFGLKTG
Bpyogenes/1-689         APEPREKAYEFDDILSGTGVLEIMQDGYGFLRSSDYNYLSSPDDIYVSQSQIKLFGLKTG
Beggerthii/1-666        VAE-REKAYEFDDILTGTGVLEIMQDGYGFLRSSDYNYLSSPDDIYVSQSQIKLFGLKTG
Bmassiliensis/1-695     PVE---KPYEFEGILTGTGVLEIMPDGYGFLRSSDYNYLSSPDDIYVSQSQIKLFGLKTG
Bclarus/1-661           AAE-REKAYEFDDILTGTGVLEIMQDGYGFLRSSDYNYLSSPDDIYVSQSQIKLFGLKTG
Bfaecis/1-725           VIE-REKPYEFDDILSGVGVLEIMQDGYGFLRSSDYNYLSSPDDIYVSQSQIKLFGLKTG
Bsartorii/1-670         QVE---KPYEFEGILTGTGVLEIMPDGYGFLRSSDYNYLSSPDDIYVSQSQIKLFGLKTG
Bheparinolyticus/1-676  AVE-REKAYEFDDILTGTGVLEIMQDGYGFLRSSDYNYLSSPDDIYVSQSQIKLFGLKTG
Bcaecimuris/1-739       VIE-REKPYEFNDILNGVGVLEIMQDGYGFLRSSDYNYLSSPDDIYVSQSQIKLFGLKTG
Bacidifaciens/1-741     IIE-REKPYEFDDILNGVGVLEIMQDGYGFLRSSDYNYLSSPDDIYVSQSQIKLFGLKTG
Bfaecichinchillae/1-737 VIE-REKPYEFDDILNGVGVLEIMQDGYGFLRSSDYNYLSSPDDIYVSQSQIKLFGLKTG

Btheta/1-722            DVVEGIIRPPKEGEKYFPLVKVSKINGRDAAFVRDRVPFEHLTPLFPDEKFRLCKGGYSD
Bfragilis/1-688         DVVEGVIRPPKEGEKYFPLVKVSKINGRDAAFVRDRVPFDHLTPLFPDEKFKLCKGGYSD
Bovatus/1-765           DVVEGVIRPPKEGEKYFPLVKVSKINGRDAAFVRDRVPFEHLTPLFPDEKFKLCKGGYSD
Bstercoris/1-659        DVVEGVIRPPKEGEKYFPLVKVSKINGRDPAFVRDRVPFEHLTPLFPDEKFKLCKGGYSD
Bvulgatus/1-669         DVVEGSIRPPKEGEKYFPLVKVEKINGLDPGLVRDRVPFDHLTPLFPDEKFKLCKGGYSD
Bintestinalis/1-687     DVVEGVIRPPKEGEKYFPLVKVGKINGRDPAFVRDRVPFEHLTPLFPDEKFRLCKGGYSD
Bdorei/1-669            DVVEGSIRPPKEGEKYFPLVKVEKINGLDPGLVRDRVPFDHLTPLFPDEKFKLCKGGYSD
Bnordii/1-682           DVVEGIIRPPKEGEKYFPLVKVSKIDGRDAAFVRDRVPFDHLTPLFPDEKFRLCKGGYSD
Bhelcogenes/1-667       DVVEGVIRPPKEGEKYFPLVKVSKINGRDPAFVRDRVPFEHLTPLFPDEKFRLCKGGYSD
Bsalanitronis/1-654     DVVDGTIRPPKEGEKYFPLVKVSKINGLPPELVRDRVPFDHLTPLFPDEKFKLCK-GYDD
Bcoprocola/1-675        DVVEGTIRPPKEGEKYFPLVKVSKINGLDPGLVRDRVPFDHLTPLFPDEKFKLCK-GYDD
Buniformis/1-681        DVVEGVIRPPKEGEKYFPLVKVSKINGRDPAFVRDRVPFEHLTPLFPDEKFKLCKGGYSD
Bplebeius/1-677         DVVEGTIRPPKEGEKYFPLVKVSKINGLDPALVRDRIPFDHLTPLFPDEKFKLCK-GYND
Boleiciplenus/1-688     DVVDGVIRPPKEGEKYFPLVKVEKINGRDPAFVRDRVPFEHLTPLFPDEKFRLCKGGYSD
Bcellulosilyticus/1-679 DVVEGVIRPPKEGEKYFPLVKVGKINGRDPAFVRDRVPFEHLTPLFPDEKFRLCKGGYSD
Bcaccae/1-749           DVVEGVIRPPKEGEKYFPLVKVSKINGRDAAFVRDRVPFEHLTPLFPDEKFKLCKGGYSD
Bsalyersiae/1-691       DVVEGVIRPPKEGEKYFPLVKVSKIDGRDAAFVRDRVPFDHLTPLFPDEKFRLCKGGYSD
Bxylanisolvens/1-756    DVVEGVIRPPKEGEKYFPLVKVSKINGRDAAFVRDRVPFEHLTPLFPDEKFKLCKGGYSD
Bfluxus/1-677           DVVEGVIRPPKEGEKYFPLVKVSKINGRDPAFVRDRVPFEHLTPLFPDEKFKLCKGGYSD
Bfinegoldii/1-731       DVVEGVIRPPKEGEKYFPLVKVSKINGRDAAFVRDRVPFEHLTPLFPDEKFKLCKGGYSD
Bpyogenes/1-689         DVVEGVIRPPKEGEKYFPLVKVSRINGRDAAFVRDRVPFEHLTPLFPDEKFKLCKGGYSD
Beggerthii/1-666        DVVEGVIRPPKEGEKYFPLVKVSKINGRDPAFVRDRVPFEHLTPLFPDEKFRLCKGGYSD
Bmassiliensis/1-695     DVVEGSIRPPKEGEKYFPLVKVEKINGLDPGLVRDRVPFDHLTPLFPDEKFRLCKGGYSD
Bclarus/1-661           DVVEGVIRPPKEGEKYFPLVKVSKINGRDPAFVRDRVPFEHLTPLFPDEKFKLCKGGYSD
Bfaecis/1-725           DVVEGIIRPPKEGEKYFPLVKVSKINGRDAAFVRDRVPFEHLTPLFPDEKFRLCKGGYSD
Bsartorii/1-670         DVVEGSIRPPKEGEKYFPLVKVEKINGLDPGLVRDRVPFDHLTPLFPDEKFKLCKGGYSD
Bheparinolyticus/1-676  DVVEGVIRPPKEGEKYFPLVKVSKINGRDPAFVRDRVPFEHLTPLFPDEKFKLCKGGYSD
Bcaecimuris/1-739       DVVEGVIRPPKEGEKYFPLVKVSKINGRDAAFVRDRVPFEHLTPLFPDEKFKLCKGGYSD
Bacidifaciens/1-741     DVVEGVIRPPKEGEKYFPLVKVSKINGRDAAFVRDRVPFEHLTPLFPDEKFKLCKGGYSD
Bfaecichinchillae/1-737 DVVEGVIRPPKEGEKYFPLVKVSKINGRDAAFVRDRVPFEHLTPLFPDEKFKLCKGGYSD

Btheta/1-722            SMSARVVDLFAPIGKGQRALIVAQPKTGKTILMKDIANAIAANHPEVYMIMLLIDERPEE
Bfragilis/1-688         SMSARVVDLFSPIGKGQRALIVAQPKTGKTILMKEIANAIAANHPEVYMIMLLIDERPEE
Bovatus/1-765           SMSARVVDLFAPIGKGQRALIVAQPKTGKTILMKDIANAIAANHPEVYMIMLLIDERPEE
Bstercoris/1-659        SLSARVVDLFAPIGKGQRALIVAQPKTGKTILMKDIANAIAANHPEVYMIMLLIDERPEE
Bvulgatus/1-669         NLSARVVDMFSPIGKGQRALIVAQPKTGKTILMKDIANAIAANHPETYMIMLLIDERPEE
Bintestinalis/1-687     SMSARVVDLFAPIGKGQRALIVAQPKTGKTILMKDIANAIAANHPEVYMIMLLIDERPEE
Bdorei/1-669            NLSARVVDMFSPIGKGQRALIVAQPKTGKTILMKDIANAIAANHPETYMIMLLIDERPEE
Bnordii/1-682           SMSARVVDLFSPIGKGQRALIVAQPKTGKTLLMKDIANAIAANHPEVYMIMLLIDERPEE
Bhelcogenes/1-667       SMSARVVDLFAPIGKGQRALIVAQPKTGKTILMKDIANAIAANHPEVYMIMLLIDERPEE
Bsalanitronis/1-654     NLSVRIVDLFAPIGKGQRALIVAQPKTGKTILMKDIANAIAANHPEVYMIMLLIDERPEE
Bcoprocola/1-675        NLSARVVDLFAPIGKGQRALIVAQPKTGKTILMKDIANAIAANHPEVYMIMLLIDERPEE
Buniformis/1-681        SMSARVVDLFAPIGKGQRALIVAQPKTGKTILMKDIANAIAANHPEVYMIMLLIDERPEE
Bplebeius/1-677         NLSARVVDLFAPIGKGQRALIVAQPKTGKTILMKDIANAIAANHPEVYMIMLLIDERPEE
Boleiciplenus/1-688     SMSARVVDLFAPIGKGQRALIVAQPKTGKTILMKDIANAIAANHPEVYMIMLLIDERPEE
Bcellulosilyticus/1-679 SMSARVVDLFAPIGKGQRALIVAQPKTGKTILMKDIANAIAANHPEVYMIMLLIDERPEE
Bcaccae/1-749           SMSARVVDLFAPIGKGQRALIVAQPKTGKTILMKDIANAIAANHPEVYMIMLLIDERPEE
Bsalyersiae/1-691       SMSARVVDLFSPIGKGQRALIVAQPKTGKTLLMKDIANAIAANHPEVYMIMLLIDERPEE
Bxylanisolvens/1-756    SMSARVVDLFAPIGKGQRALIVAQPKTGKTILMKDIANAIAANHPEVYMIMLLIDERPEE
Bfluxus/1-677           SLSARVVDLFAPIGKGQRALIVAQPKTGKTILMKDIANAIAANHPEVYMIMLLIDERPEE
Bfinegoldii/1-731       SMSARVVDLFAPIGKGQRALIVAQPKTGKTILMKDIANAIAANHPEVYMIMLLIDERPEE
Bpyogenes/1-689         SMSARVVDLFSPIGKGQRALIVAQPKTGKTILMKDIANAIAANHPEVYMIMLLIDERPEE
Beggerthii/1-666        SMSARVVDLFAPIGKGQRALIVAQPKTGKTILMKDIANAIAANHPEVYMIMLLIDERPEE
Bmassiliensis/1-695     NLSARVVDMFAPIGKGQRALIVAQPKTGKTILMKDIANAIAANHPEVYMIMLLIDERPEE
Bclarus/1-661           SMSARVVDLFAPIGKGQRALIVAQPKTGKTILMKDIANAIAANHPEVYMIMLLIDERPEE
Bfaecis/1-725           SMSARVVDLFAPIGKGQRALIVAQPKTGKTILMKDIANAIAANHPEVYMIMLLIDERPEE
Bsartorii/1-670         NLSARVVDMFSPIGKGQRALIVAQPKTGKTILMKDIANAIAANHPETYMIMLLIDERPEE
Bheparinolyticus/1-676  SLSARVVDLFAPIGKGQRALIVAQPKTGKTILMKDIANAIAANHPEVYMIMLLIDERPEE
Bcaecimuris/1-739       SMSARVVDLFAPIGKGQRALIVAQPKTGKTILMKDIANAIAANHPEVYMIMLLIDERPEE
Bacidifaciens/1-741     SMSARVVDLFAPIGKGQRALIVAQPKTGKTILMKDIANAIAANHPEVYMIMLLIDERPEE
Bfaecichinchillae/1-737 SMSARVVDLFAPIGKGQRALIVAQPKTGKTILMKDIANAIAANHPEVYMIMLLIDERPEE

Btheta/1-722            VTDMARSVNAEVIASTFDEPAERHVKIAGIVLEKAKRLVECGHDVVIFLDSITRLARAYN
Bfragilis/1-688         VTDMARSVNAEVIASTFDEPAERHVKIAGIVLEKAKRLVECGHDVVIFLDSITRLARAYN
Bovatus/1-765           VTDMARSVNAEVIASTFDEPAERHVKIAGIVLEKAKRLVECGHDVVIFLDSITRLARAYN
Bstercoris/1-659        VTDMARTVNAEVIASTFDEPAERHVKIAGIVLEKAKRMVECGHDVVIFLDSITRLARAYN
Bvulgatus/1-669         VTDMARSVNAEVIASTFDEPAERHVKIAGIVLEKAKRMVECGHDVVIFLDSITRLARAYN
Bintestinalis/1-687     VTDMARTVNAEVIASTFDEPAERHVKIAGIVLEKAKRLVECGHDVVIFLDSITRLARAYN
Bdorei/1-669            VTDMARSVNAEVIASTFDEPAERHVKIAGIVLEKAKRMVECGHDVVIFLDSITRLARAYN
Bnordii/1-682           VTDMARSVNAEVIASTFDEPAERHVKIAGIVLEKAKRLVECGHDVVIFLDSITRLARAYN
Bhelcogenes/1-667       VTDMARTVNAEVIASTFDEPAERHVKIAGIVLEKAKRMVECGHDVVIFLDSITRLARAYN
Bsalanitronis/1-654     VTDMSRSVNAEVIASTFDEPAERHVKIAGIVLEKAKRMVECGHDVVIFLDSITRLARAYN
Bcoprocola/1-675        VTDMARSVNAEVIASTFDEPAERHVKIAGIVLEKAKRMVECGHDVVIFLDSITRLARAYN
Buniformis/1-681        VTDMARTVNAEVIASTFDEPAERHVKIAGIVLEKAKRMVECGHDVVIFLDSITRLARAYN
Bplebeius/1-677         VTDMARSVKAEVIASTFDEPAERHVKIAGIVLEKAKRMVECGHDVVIFLDSITRLARAYN
Boleiciplenus/1-688     VTDMARTVNAEVIASTFDEPAERHVKIAGIVLEKAKRLVECGHDVVIFLDSITRLARAYN
Bcellulosilyticus/1-679 VTDMARTVNAEVIASTFDEPAERHVKIAGIVLEKAKRLVECGHDVVIFLDSITRLARAYN
Bcaccae/1-749           VTDMARSVNAEVIASTFDEPAERHVKIAGIVLEKAKRLVECGHDVVIFLDSITRLARAYN
Bsalyersiae/1-691       VTDMARSVNAEVIASTFDEPAERHVKIAGIVLEKAKRLVECGHDVVIFLDSITRLARAYN
Bxylanisolvens/1-756    VTDMARSVNAEVIASTFDEPAERHVKIAGIVLEKAKRLVECGHDVVIFLDSITRLARAYN
Bfluxus/1-677           VTDMARTVNAEVIASTFDEPAERHVKIAGIVLEKAKRMVECGHDVVIFLDSITRLARAYN
Bfinegoldii/1-731       VTDMARSVNAEVIASTFDEPAERHVKIAGIVLEKAKRLVECGHDVVIFLDSITRLARAYN
Bpyogenes/1-689         VTDMARSVNAEVIASTFDEPADRHVKIAGIVLEKAKRLVECGHDVVIFLDSITRLARAYN
Beggerthii/1-666        VTDMARTVNAEVIASTFDEPAERHVKIAGIVLEKAKRMVECGHDVVIFLDSITRLARAYN
Bmassiliensis/1-695     VTDMARSVNAEVIASTFDEPAERHVKIAGIVLEKAKRMVECGHDVVIFLDSITRLARAYN
Bclarus/1-661           VTDMARTVNAEVIASTFDEPAERHVKIAGIVLEKAKRMVECGHDVVIFLDSITRLARAYN
Bfaecis/1-725           VTDMARSVNAEVIASTFDEPAERHVKIAGIVLEKAKRLVECGHDVVIFLDSITRLARAYN
Bsartorii/1-670         VTDMARSVNAEVIASTFDEPAERHVKIAGIVLEKAKRMVECGHDVVIFLDSITRLARAYN
Bheparinolyticus/1-676  VTDMARTVNAEVIASTFDEPAERHVKIAGIVLEKAKRMVECGHDVVIFLDSITRLARAYN
Bcaecimuris/1-739       VTDMARSVNAEVIASTFDEPAERHVKIAGIVLEKAKRLVECGHDVVIFLDSITRLARAYN
Bacidifaciens/1-741     VTDMARSVNAEVIASTFDEPAERHVKIAGIVLEKAKRLVECGHDVVIFLDSITRLARAYN
Bfaecichinchillae/1-737 VTDMARSVNAEVIASTFDEPAERHVKIAGIVLEKAKRLVECGHDVVIFLDSITRLARAYN

Btheta/1-722            TVSPASGKVLSGGVDANALHKPKRFFGAARNIENGGSLTIIATALIDTGSKMDEVIFEEF
Bfragilis/1-688         TVSPASGKVLSGGVDANALHKPKRFFGAARNIENGGSLTIIATALIDTGSKMDEVIFEEF
Bovatus/1-765           TVSPASGKVLSGGVDANALHKPKRFFGAARNIENGGSLTIIATALIDTGSKMDEVIFEEF
Bstercoris/1-659        TVSPASGKVLSGGVDANALHKPKRFFGAARNIEGGGSLTILATALIDTGSKMDEVIFEEF
Bvulgatus/1-669         TVSPASGKVLSGGVDANALHKPKRFFGAARNIENGGSLTIIATALIDTGSKMDEVIFEEF
Bintestinalis/1-687     TVSPASGKVLSGGVDANALHKPKRFFGAARNIENGGSLTILATALIDTGSKMDEVIFEEF
Bdorei/1-669            TVSPASGKVLSGGVDANALHKPKRFFGAARNIENGGSLTIIATALIDTGSKMDEVIFEEF
Bnordii/1-682           TVSPASGKVLSGGVDANALHKPKRFFGAARNIENGGSLTIIATALIDTGSKMDEVIFEEF
Bhelcogenes/1-667       TVSPASGKVLSGGVDANALHKPKRFFGAARNIEGGGSLTILATALIDTGSKMDEVIFEEF
Bsalanitronis/1-654     TVSPASGKVLSGGVDANALHKPKRFFGAARNIEGGGSLTIIATALIDTGSKMDEVIFEEF
Bcoprocola/1-675        TVSPASGKVLSGGVDANALHKPKRFFGAARNIEGGGSLTIIATALIDTGSKMDEVIFEEF
Buniformis/1-681        TVSPASGKVLSGGVDANALHKPKRFFGAARNIEGGGSLTILATALIDTGSKMDEVIFEEF
Bplebeius/1-677         TVSPASGKVLSGGVDANALHKPKRFFGAARNIEGGGSLTIVATALIDTGSKMDEVIFEEF
Boleiciplenus/1-688     TVSPASGKVLSGGVDANALHKPKRFFGAARNIENGGSLTILATALIDTGSKMDEVIFEEF
Bcellulosilyticus/1-679 TVSPASGKVLSGGVDANALHKPKRFFGAARNIENGGSLTILATALIDTGSKMDEVIFEEF
Bcaccae/1-749           TVSPASGKVLSGGVDANALHKPKRFFGAARNIENGGSLTIIATALIDTGSKMDEVIFEEF
Bsalyersiae/1-691       TVSPASGKVLSGGVDANALHKPKRFFGAARNIENGGSLTIIATALIDTGSKMDEVIFEEF
Bxylanisolvens/1-756    TVSPASGKVLSGGVDANALHKPKRFFGAARNIENGGSLTIIATALIDTGSKMDEVIFEEF
Bfluxus/1-677           TVSPASGKVLSGGVDANALHKPKRFFGAARNIEGGGSLTILATALIDTGSKMDEVIFEEF
Bfinegoldii/1-731       TVSPASGKVLSGGVDANALHKPKRFFGAARNIENGGSLTIIATALIDTGSKMDEVIFEEF
Bpyogenes/1-689         TVSPASGKVLSGGVDANALHKPKRFFGAARNIENGGSLTIIATALIDTGSKMDEVIFEEF
Beggerthii/1-666        TVSPASGKVLSGGVDANALHKPKRFFGAARNIEGGGSLTILATALIDTGSKMDEVIFEEF
Bmassiliensis/1-695     TVSPASGKVLSGGVDANALHKPKRFFGAARNIEGGGSLTIIATALIDTGSKMDEVIFEEF
Bclarus/1-661           TVSPASGKVLSGGVDANALHKPKRFFGAARNIEGGGSLTILATALIDTGSKMDEVIFEEF
Bfaecis/1-725           TVSPASGKVLSGGVDANALHKPKRFFGAARNIENGGSLTIIATALIDTGSKMDEVIFEEF
Bsartorii/1-670         TVSPASGKVLSGGVDANALHKPKRFFGAARNIENGGSLTIIATALIDTGSKMDEVIFEEF
Bheparinolyticus/1-676  TVSPASGKVLSGGVDANALHKPKRFFGAARNIEGGGSLTILATALIDTGSKMDEVIFEEF
Bcaecimuris/1-739       TVSPASGKVLSGGVDANALHKPKRFFGAARNIENGGSLTIIATALIDTGSKMDEVIFEEF
Bacidifaciens/1-741     TVSPASGKVLSGGVDANALHKPKRFFGAARNIENGGSLTIIATALIDTGSKMDEVIFEEF
Bfaecichinchillae/1-737 TVSPASGKVLSGGVDANALHKPKRFFGAARNIENGGSLTIIATALIDTGSKMDEVIFEEF

Btheta/1-722            KGTGNMELQLDRNLSNKRIFPAVNITASSTRRDDLLLDKTTLDRMWILRKYLADMNPIEA
Bfragilis/1-688         KGTGNMELQLDRNLSNKRIFPAVNIVASSTRRDDLLLDKQTLDRMWILRKYLSDMNPIEA
Bovatus/1-765           KGTGNMELQLDRNLSNKRIFPAVNITASSTRRDDLLLDKTTLDRMWILRKYLADMNPIEA
Bstercoris/1-659        KGTGNMELQLDRNLSNKRIFPAVNIVASSTRRDDLLQDKQTLDRMWILRKYLADMNPIEA
Bvulgatus/1-669         KGTGNMELQLDRNLSNKRIFPAVNIVASSTRRDDLLLDKTTLDRMWILRKYLADMNPIEA
Bintestinalis/1-687     KGTGNMELQLDRNLSNKRIFPAVNIVASSTRRDDLLQDKQTLDRMWILRKYLADMNPIEA
Bdorei/1-669            KGTGNMELQLDRNLSNKRIFPAVNIVASSTRRDDLLLDKTTLDRMWILRKYLADMNPIEA
Bnordii/1-682           KGTGNMELQLDRNLSNKRIFPAVNIVASSTRRDDLLLDKTTLDRMWILRKYLADMNPIEA
Bhelcogenes/1-667       KGTGNMELQLDRNLSNKRIFPAVNIVASSTRRDDLLQDKQTLDRMWILRKYLSDMNPIEA
Bsalanitronis/1-654     KGTGNMELQLDRNLSNKRIFPAVNLTASSTRRDDLLLDKTTLDRMWILRKFLADMNPIEA
Bcoprocola/1-675        KGTGNMELQLDRNLSNKRIFPAVNITASSTRRDDLLLDKTTLDRMWILRKYLADMNPIEA
Buniformis/1-681        KGTGNMELQLDRNLSNKRIFPAVNIVASSTRRDDLLQDKQTLDRMWILRKYLADMNPIEA
Bplebeius/1-677         KGTGNMELQLDRNLSNKRIFPAVNIVASSTRRDDLLLDKTTLDRMWILRKYLSDMNPIEA
Boleiciplenus/1-688     KGTGNMELQLDRNLSNKRIYPAVNIVASSTRRDDLLQDKQTLDRMWILRKYLADMNPIEA
Bcellulosilyticus/1-679 KGTGNMELQLDRNLSNKRIFPAVNIVASSTRRDDLLQDKQTLDRMWILRKYLADMNPIEA
Bcaccae/1-749           KGTGNMELQLDRNLSNKRIFPAVNITASSTRRDDLLLDKTTLDRMWILRKYLADMNPIEA
Bsalyersiae/1-691       KGTGNMELQLDRNLSNKRIFPAVNIVASSTRRDDLLLDKTTLDRMWILRKYLADMNPIEA
Bxylanisolvens/1-756    KGTGNMELQLDRNLSNKRIFPAVNITASSTRRDDLLLDKTTLDRMWILRKYLADMNPIEA
Bfluxus/1-677           KGTGNMELQLDRNLSNKRIFPAVNIVASSTRRDDLLQDKQTLDRMWILRKYLSDMNPIEA
Bfinegoldii/1-731       KGTGNMELQLDRNLSNKRIFPAVNITASSTRRDDLLLDKTTLDRMWILRKYLADMNPIEA
Bpyogenes/1-689         KGTGNMELQLDRNLSNKRIFPSVNITASSTRRDDLLLDKTTLDRMWILRKYLADMNPLEA
Beggerthii/1-666        KGTGNMELQLDRNLSNKRIFPAVNIVASSTRRDDLLQDKQTLDRMWILRKYLADMNPIEA
Bmassiliensis/1-695     KGTGNMELQLDRNLSNKRIFPAVNIVASSTRRDDLLLDKTTLDRMWILRKYLADMNPIEA
Bclarus/1-661           KGTGNMELQLDRNLSNKRIFPAVNIVASSTRRDDLLQDKQTLDRMWILRKYLADMNPIEA
Bfaecis/1-725           KGTGNMELQLDRNLSNKRIFPAVNITASSTRRDDLLLDKTTLDRMWILRKYLADMNPIEA
Bsartorii/1-670         KGTGNMELQLDRNLSNKRIFPAVNIVASSTRRDDLLLDKTTLDRMWILRKYLADMNPIEA
Bheparinolyticus/1-676  KGTGNMELQLDRNLSNKRIFPAVNIVASSTRRDDLLQDKQTLDRMWILRKYLADMNPMEA
Bcaecimuris/1-739       KGTGNMELQLDRNLSNKRIFPAVNITASSTRRDDLLLDRTTLDRMWILRKYLADMNPIEA
Bacidifaciens/1-741     KGTGNMELQLDRNLSNKRIFPAVNITASSTRRDDLLLDKTTLDRMWILRKYLADMNPIEA
Bfaecichinchillae/1-737 KGTGNMELQLDRNLSNKRIFPAVNITASSTRRDDLLLDKTTLDRMWILRKYLADMNPIEA

Btheta/1-722            MDFVKDRLEKTRDNDEFLMSMNS
Bfragilis/1-688         MDFVKDRLEKTKDNDEFLMSMNS
Bovatus/1-765           MDFVKDRLEKTRDNDEFLMSMNS
Bstercoris/1-659        MDFVKDRLEKTKDNDEFLMSMNG
Bvulgatus/1-669         MDFVKSRLENTKDNEEFLMSMNS
Bintestinalis/1-687     MDFVKDRMEKTKDNDEFLMSMNS
Bdorei/1-669            MDFVKSRLENTKDNEEFLMSMNS
Bnordii/1-682           MDFVKDRLEKTKDNDEFLMSMNS
Bhelcogenes/1-667       MDFVKDRLEKTKDNDEFLLSMNS
Bsalanitronis/1-654     MNSVKEHLEKTKDNDEFLMSMNS
Bcoprocola/1-675        MDFVKERLERAKDNEEFLMSMNS
Buniformis/1-681        MDFVKDRLEKTKDNDEFLMSMNS
Bplebeius/1-677         MDFVKDRLEKTKDNEEFLMSMNS
Boleiciplenus/1-688     MDFVKDRMEKTRDNDEFLLSMNS
Bcellulosilyticus/1-679 MDFVKDRMEKTKDNDEFLMSMNS
Bcaccae/1-749           MDFVKDRLEKTRDNDEFLMSMNS
Bsalyersiae/1-691       MDFVKDRLEKTKDNDEFLMSMNS
Bxylanisolvens/1-756    MDFVKDRLEKTRDNDEFLMSMNS
Bfluxus/1-677           MDFVKDRLEKTKDNDEFLLSMNG
Bfinegoldii/1-731       MDFVKDRLEKTRDNDEFLMSMNS
Bpyogenes/1-689         MDFVKDRLEKTKDNDEFLMSMNS
Beggerthii/1-666        MDFVKDRMEKTKDNDEFLMSMNS
Bmassiliensis/1-695     MDFVKSRLENTRDNEEFLMSMNS
Bclarus/1-661           MDFVKDRLEKTKDNDEFLMSMNG
Bfaecis/1-725           MDFVKDRLEKTRDNDEFLMSMNS
Bsartorii/1-670         MDFVKSRLENTKDNEEFLMSMNS
Bheparinolyticus/1-676  MDFVKDRLEKTKDNDEFLMSMNS
Bcaecimuris/1-739       MDFVKDRLDKTRDNDEFLMSMNS
Bacidifaciens/1-741     MDFVKDRLEKTKDNDEFLMSMNS
Bfaecichinchillae/1-737 MDFVKDRLEKTRDNEEFLMSMNS
