# Supplementary material for: Short autoinhibitory sequences control phase separation of an essential bacterial transcription termination factor
Source: EMBO J. 2026 May 11;45(12):4124–52. doi: 10.1038/s44318-026-00793-1 (PMC13269538; doi:10.1038/s44318-026-00793-1)
Supplement: Supplementary file 4 — Source data Fig. 2 [file 44318_2026_793_MOESM4_ESM.zip]

Archive with 3 entries (2 files):
- Figure 2/
- Figure 2/README.rtf
- __MACOSX/Figure 2/._README.rtf
