# Supplementary material for: Short autoinhibitory sequences control phase separation of an essential bacterial transcription termination factor
Source: EMBO J. 2026 May 11;45(12):4124–52. doi: 10.1038/s44318-026-00793-1 (PMC13269538; doi:10.1038/s44318-026-00793-1)
Supplement: Supplementary file 5 — Source data Fig. 3 [file 44318_2026_793_MOESM5_ESM.zip]

Archive with 19 entries (16 files):
- Figure 3/
- Figure 3/3B/
- Figure 3/.DS_Store
- __MACOSX/Figure 3/._.DS_Store
- Figure 3/3A/
- Figure 3/README.rtf
- __MACOSX/Figure 3/._README.rtf
- Figure 3/3B/Aminoacid charge.csv
- __MACOSX/Figure 3/3B/._Aminoacid charge.csv
- Figure 3/3A/.DS_Store
- __MACOSX/Figure 3/3A/._.DS_Store
- Figure 3/3A/KEmotif1
- __MACOSX/Figure 3/3A/._KEmotif1
- Figure 3/3A/README.rtf
- __MACOSX/Figure 3/3A/._README.rtf
- Figure 3/3A/KEmotif2
- __MACOSX/Figure 3/3A/._KEmotif2
- Figure 3/3A/KEmotif3
- __MACOSX/Figure 3/3A/._KEmotif3
