# Supplementary material for: Short autoinhibitory sequences control phase separation of an essential bacterial transcription termination factor
Source: EMBO J. 2026 May 11;45(12):4124–52. doi: 10.1038/s44318-026-00793-1 (PMC13269538; doi:10.1038/s44318-026-00793-1)
Supplement: Supplementary file 5 — Source data Fig. 3 [file 44318_2026_793_MOESM5_ESM.zip › Figure 3/3B/Aminoacid charge.csv]

	Wild type	ΔKEmot 1	ΔKEmot 2	ΔKEmot 1+2	ΔKEmot 3	KEmot 1+2 Neutral	KEmot 1+2 Shuffled	KEmot 1+2 K/R E/D	KEmot 3 Shuffled	KEmot 3 Neutral
1	0.182	0.273	0.182	0.273	0.182	0.182	0.182	0.182	0.182	0.182
2	0.091	0.364	0.091	0.364	0.091	0.182	0.091	0.091	0.091	0.091
3	0.091	0.182	0.091	0.182	0.091	0.091	0.091	0.091	0.091	0.091
4	0.091	0.000	0.091	0.000	0.091	0.000	0.000	0.091	0.091	0.091
5	0.091	0.091	0.091	0.091	0.091	0.000	0.091	0.091	0.091	0.091
6	0.000	0.091	0.000	0.091	0.000	0.000	0.182	0.000	0.000	0.000
7	0.091	0.091	0.091	0.091	0.091	0.000	0.273	0.091	0.091	0.091
8	0.182	0.091	0.182	0.091	0.182	0.000	0.273	0.182	0.182	0.182
9	0.182	0.091	0.182	0.091	0.182	0.000	0.455	0.182	0.182	0.182
10	0.273	0.091	0.273	0.091	0.273	0.000	0.545	0.273	0.273	0.273
11	0.182	0.182	0.182	0.182	0.182	0.000	0.364	0.182	0.182	0.182
12	0.364	0.091	0.364	0.091	0.364	0.000	0.364	0.364	0.364	0.364
13	0.455	0.000	0.455	0.000	0.455	0.000	0.455	0.455	0.455	0.455
14	0.364	0.000	0.364	0.000	0.364	0.000	0.364	0.364	0.364	0.364
15	0.273	0.091	0.273	0.091	0.273	0.000	0.364	0.273	0.273	0.273
16	0.273	0.000	0.273	0.000	0.273	0.000	0.273	0.273	0.273	0.273
17	0.455	0.091	0.455	0.091	0.455	0.091	0.273	0.455	0.455	0.455
18	0.455	0.091	0.455	0.091	0.455	0.182	0.273	0.455	0.455	0.455
19	0.364	0.182	0.364	0.182	0.364	0.091	0.091	0.364	0.364	0.364
20	0.182	0.091	0.182	0.091	0.182	0.000	-0.091	0.182	0.182	0.182
21	0.182	0.091	0.182	0.091	0.182	0.091	0.000	0.182	0.182	0.182
22	0.182	0.000	0.182	0.000	0.182	0.091	0.091	0.182	0.182	0.182
23	0.091	0.000	0.091	0.000	0.091	0.091	0.091	0.091	0.091	0.091
24	0.091	0.000	0.091	0.000	0.091	0.091	0.091	0.091	0.091	0.091
25	0.091	0.091	0.091	0.091	0.091	0.091	0.091	0.091	0.091	0.091
26	0.091	0.182	0.091	0.182	0.091	0.091	0.091	0.091	0.091	0.091
27	0.182	0.182	0.182	0.182	0.182	0.182	0.182	0.182	0.182	0.182
28	0.091	0.091	0.091	0.091	0.091	0.091	0.091	0.091	0.091	0.091
29	0.000	0.091	0.000	0.091	0.000	0.000	0.000	0.000	0.000	0.000
30	0.000	0.000	0.000	0.000	0.000	0.000	0.000	0.000	0.000	0.000
31	0.091	0.091	0.091	0.091	0.091	0.091	0.091	0.091	0.091	0.091
32	0.000	0.182	0.000	0.182	0.000	0.000	0.000	0.000	0.000	0.000
33	0.091	0.091	0.091	0.091	0.091	0.091	0.091	0.091	0.091	0.091
34	0.091	0.000	0.091	0.000	0.091	0.091	0.091	0.091	0.091	0.091
35	0.182	0.000	0.182	0.000	0.182	0.182	0.182	0.182	0.182	0.182
36	0.091	0.000	0.091	0.000	0.091	0.091	0.091	0.091	0.091	0.091
37	0.091	-0.091	0.091	-0.091	0.091	0.091	0.091	0.091	0.091	0.091
38	0.000	0.000	0.000	0.000	0.000	0.000	0.000	0.000	0.000	0.000
39	0.000	0.000	0.000	0.000	0.000	0.000	0.000	0.000	0.000	0.000
40	0.000	0.091	0.000	0.091	0.000	0.000	0.000	0.000	0.000	0.000
41	0.091	0.000	0.091	0.000	0.091	0.091	0.091	0.091	0.091	0.091
42	0.182	0.000	0.182	0.000	0.182	0.182	0.182	0.182	0.182	0.182
43	0.182	-0.091	0.182	-0.091	0.182	0.182	0.182	0.182	0.182	0.182
44	0.091	0.000	0.091	0.000	0.091	0.091	0.091	0.091	0.091	0.091
45	0.091	0.091	0.091	0.091	0.091	0.091	0.091	0.091	0.091	0.091
46	0.000	0.000	0.000	0.000	0.000	0.000	0.000	0.000	0.000	0.000
47	0.091	0.000	0.091	0.000	0.091	0.091	0.091	0.091	0.091	0.091
48	0.182	0.091	0.182	0.091	0.182	0.182	0.182	0.182	0.182	0.182
49	0.091	0.000	0.091	0.000	0.091	0.091	0.091	0.091	0.091	0.091
50	0.000	-0.091	0.000	-0.091	0.000	0.000	0.000	0.000	0.000	0.000
51	0.000	-0.091	0.000	-0.091	0.000	0.000	0.000	0.000	0.000	0.000
52	0.000	0.000	0.000	0.000	0.000	0.000	0.000	0.000	0.000	0.000
53	-0.091	0.000	-0.091	0.000	-0.091	-0.091	-0.091	-0.091	-0.091	-0.091
54	0.000	0.000	0.000	-0.091	0.000	0.000	0.000	0.000	0.000	0.000
55	0.000	0.091	0.000	-0.091	0.000	0.000	0.000	0.000	0.000	0.000
56	0.091	0.182	0.091	-0.091	0.091	0.091	0.091	0.091	0.091	0.091
57	0.000	0.364	0.000	0.000	0.000	0.000	0.000	0.000	0.000	0.000
58	0.000	0.364	0.000	0.000	0.000	0.000	0.000	0.000	0.000	0.000
59	-0.091	0.273	-0.091	-0.182	-0.091	-0.091	-0.091	-0.091	-0.091	-0.091
60	0.000	0.364	0.000	-0.091	0.000	0.000	0.000	0.000	0.000	0.000
61	0.091	0.455	0.091	0.000	0.091	0.091	0.091	0.091	0.091	0.091
62	0.000	0.455	0.000	-0.182	0.000	0.000	0.000	0.000	0.000	0.000
63	0.000	0.545	0.000	-0.182	0.000	0.000	0.000	0.000	0.000	0.000
64	0.091	0.455	0.091	-0.091	0.091	0.091	0.091	0.091	0.091	0.091
65	0.000	0.455	0.000	-0.091	0.000	0.000	0.000	0.000	0.000	0.000
66	-0.091	0.364	-0.091	-0.091	-0.091	-0.091	-0.091	-0.091	-0.091	-0.091
67	-0.091	0.273	-0.091	-0.182	-0.091	-0.091	-0.091	-0.091	-0.091	-0.091
68	0.000	0.182	0.000	-0.182	0.000	0.000	0.000	0.000	0.000	0.000
69	0.000	0.091	0.000	-0.182	0.000	0.000	0.000	0.000	0.000	0.000
70	0.000	0.182	-0.091	0.000	0.000	0.000	0.091	0.000	0.000	0.000
71	0.091	0.091	-0.091	-0.091	0.091	0.000	0.091	0.091	0.091	0.091
72	0.182	0.000	-0.091	-0.091	0.182	0.000	0.182	0.182	0.182	0.182
73	0.364	-0.091	0.000	0.000	0.364	0.091	0.273	0.364	0.364	0.364
74	0.364	-0.091	0.000	0.091	0.364	0.091	0.364	0.364	0.364	0.364
75	0.273	-0.091	-0.182	0.000	0.273	0.000	0.364	0.273	0.273	0.273
76	0.364	-0.091	-0.091	0.091	0.364	0.000	0.455	0.364	0.364	0.364
77	0.455	-0.182	0.000	0.000	0.455	0.091	0.636	0.455	0.455	0.455
78	0.455	-0.182	-0.182	0.000	0.455	0.000	0.545	0.455	0.455	0.455
79	0.545	-0.182	-0.182	0.091	0.545	0.091	0.545	0.545	0.545	0.545
80	0.455	0.000	-0.091	0.091	0.455	0.000	0.455	0.455	0.455	0.455
81	0.455	-0.091	-0.091	0.000	0.455	0.000	0.364	0.455	0.455	0.455
82	0.364	-0.091	-0.091	0.000	0.364	0.000	0.364	0.364	0.364	0.364
83	0.273	0.000	-0.182	-0.091	0.273	0.000	0.273	0.273	0.273	0.273
84	0.182	0.091	-0.182	0.000	0.182	0.000	0.273	0.182	0.182	0.182
85	0.091	0.000	-0.182	-0.091	0.091	-0.091	0.091	0.091	0.091	0.091
86	0.182	0.091	0.000	-0.091	0.182	0.000	0.091	0.182	0.182	0.182
87	0.091	0.000	-0.091	-0.091	0.091	0.000	0.000	0.091	0.091	0.091
88	0.000	0.000	-0.091	0.000	0.000	-0.091	-0.182	0.000	0.000	0.000
89	-0.091	0.091	0.000	0.091	-0.091	-0.091	-0.182	-0.091	-0.091	-0.091
90	-0.091	0.091	0.091	0.000	-0.091	-0.091	-0.091	-0.091	-0.091	-0.091
91	-0.091	0.000	0.000	0.000	-0.091	-0.091	-0.091	-0.091	-0.091	-0.091
92	-0.091	0.000	0.091	-0.091	-0.091	-0.091	-0.091	-0.091	-0.091	-0.091
93	-0.182	-0.091	0.000	0.000	-0.182	-0.182	-0.182	-0.182	-0.182	-0.182
94	-0.182	0.000	0.000	0.091	-0.182	-0.182	-0.182	-0.182	-0.182	-0.182
95	-0.182	-0.091	0.091	0.000	-0.182	-0.182	-0.182	-0.182	-0.182	-0.182
96	0.000	-0.091	0.091	0.000	0.000	0.000	0.000	0.000	0.000	0.000
97	-0.091	-0.091	0.000	0.000	-0.091	-0.091	-0.091	-0.091	-0.091	-0.091
98	-0.091	0.000	0.000	0.000	-0.091	-0.091	-0.091	-0.091	-0.091	-0.091
99	0.000	0.091	-0.091	-0.091	0.000	0.000	0.000	0.000	0.000	0.000
100	0.091	0.000	0.000	-0.091	0.091	0.091	0.091	0.091	0.091	0.091
101	0.000	0.000	-0.091	-0.182	0.000	0.000	0.000	0.000	0.000	0.000
102	0.091	-0.091	-0.091	-0.091	0.091	0.091	0.091	0.091	0.091	0.091
103	0.000	0.000	-0.091	0.091	0.000	0.000	0.000	0.000	0.000	0.000
104	0.000	0.091	0.000	0.000	0.000	0.000	0.000	0.000	0.000	0.000
105	0.091	0.000	0.091	0.091	0.091	0.091	0.091	0.091	0.091	0.091
106	0.091	0.000	0.000	0.000	0.091	0.091	0.091	0.091	0.091	0.091
107	0.000	0.000	0.000	0.000	0.000	0.000	0.000	0.000	0.000	0.000
108	0.000	0.000	-0.091	0.091	0.000	0.000	0.000	0.000	0.000	0.000
109	-0.091	-0.091	0.000	0.091	-0.091	-0.091	-0.091	-0.091	-0.091	-0.091
110	0.000	-0.091	0.091	0.182	0.000	0.000	0.000	0.000	0.000	0.000
111	-0.091	-0.182	0.000	0.182	-0.091	-0.091	-0.091	-0.091	-0.091	-0.091
112	-0.091	-0.091	0.000	0.273	-0.091	-0.091	-0.091	-0.091	-0.091	-0.091
113	-0.091	0.091	0.000	0.091	-0.091	-0.091	-0.091	-0.091	-0.091	-0.091
114	0.000	0.000	0.000	0.091	0.000	0.000	0.000	0.000	0.000	0.000
115	0.091	0.091	-0.091	0.091	0.091	0.091	0.091	0.091	0.091	0.091
116	0.000	0.000	-0.091	0.000	0.000	0.000	0.000	0.000	0.000	0.000
117	0.000	0.000	-0.182	0.091	0.000	0.000	0.000	0.000	0.000	0.000
118	-0.091	0.091	-0.091	0.091	-0.091	-0.091	-0.091	-0.091	-0.091	-0.091
119	0.000	0.091	0.091	0.091	0.000	0.000	0.000	0.000	0.000	0.000
120	0.091	0.182	0.000	0.091	0.091	0.091	0.091	0.091	0.091	0.091
121	0.000	0.182	0.091	0.091	0.000	0.000	0.000	0.000	0.000	0.000
122	0.000	0.273	0.000	0.182	0.000	0.000	0.000	0.000	0.000	0.000
123	0.000	0.091	0.000	0.273	0.000	0.000	0.000	0.000	0.000	0.000
124	0.000	0.091	0.091	0.364	0.000	0.000	0.000	0.000	0.000	0.000
125	-0.091	0.091	0.091	0.273	-0.091	-0.091	-0.091	-0.091	-0.091	-0.091
126	-0.091	0.000	0.182	0.273	-0.091	-0.091	-0.091	-0.091	-0.091	-0.091
127	-0.182	0.091	0.182	0.273	-0.182	-0.182	-0.182	-0.182	-0.182	-0.182
128	-0.091	0.091	0.273	0.273	-0.091	-0.091	-0.091	-0.091	-0.091	-0.091
129	0.091	0.091	0.091	0.182	0.091	0.091	0.091	0.091	0.091	0.091
130	0.000	0.091	0.091	0.000	0.000	0.000	0.000	0.000	0.000	0.000
131	0.091	0.091	0.091	-0.091	0.091	0.091	0.091	0.091	0.091	0.091
132	0.000	0.182	0.000	-0.091	0.000	0.000	0.000	0.000	0.000	0.000
133	0.000	0.273	0.091	-0.182	0.000	0.000	0.000	0.000	0.000	0.000
134	0.091	0.364	0.091	-0.273	0.091	0.091	0.091	0.091	0.091	0.091
135	0.091	0.273	0.091	-0.273	0.091	0.091	0.091	0.091	0.091	0.091
136	0.182	0.273	0.091	-0.273	0.182	0.182	0.182	0.182	0.182	0.182
137	0.182	0.273	0.091	-0.273	0.182	0.182	0.182	0.182	0.182	0.182
138	0.273	0.273	0.182	-0.364	0.273	0.273	0.273	0.273	0.273	0.273
139	0.091	0.182	0.273	-0.455	0.091	0.091	0.091	0.091	0.091	0.091
140	0.091	0.000	0.364	-0.455	0.091	0.091	0.091	0.091	0.091	0.091
141	0.091	-0.091	0.273	-0.455	0.091	0.091	0.091	0.091	0.091	0.091
142	0.000	-0.091	0.273	-0.455	0.000	0.000	0.000	0.000	0.000	0.000
143	0.091	-0.182	0.273	-0.455	0.091	0.091	0.091	0.091	0.091	0.091
144	0.091	-0.273	0.273	-0.455	0.091	0.091	0.091	0.091	0.091	0.091
145	0.091	-0.273	0.182	-0.455	0.091	0.091	0.091	0.091	0.091	0.091
146	0.091	-0.273	0.000	-0.455	0.091	0.091	0.091	0.091	0.091	0.091
147	0.091	-0.273	-0.091	-0.545	0.091	0.091	0.091	0.091	0.091	0.091
148	0.182	-0.364	-0.091	-0.636	0.182	0.182	0.182	0.182	0.182	0.182
149	0.273	-0.455	-0.182	-0.545	0.273	0.273	0.273	0.273	0.273	0.273
150	0.364	-0.455	-0.273	-0.455	0.364	0.364	0.364	0.364	0.364	0.364
151	0.273	-0.455	-0.273	-0.364	0.273	0.273	0.273	0.273	0.273	0.273
152	0.273	-0.455	-0.273	-0.364	0.273	0.273	0.273	0.273	0.273	0.273
153	0.273	-0.455	-0.273	-0.182	0.182	0.273	0.273	0.273	0.182	0.273
154	0.273	-0.455	-0.364	-0.182	0.091	0.273	0.273	0.273	0.182	0.273
155	0.182	-0.455	-0.455	-0.273	0.091	0.182	0.182	0.182	0.182	0.273
156	0.000	-0.455	-0.455	-0.273	0.000	0.000	0.000	0.000	0.091	0.182
157	-0.091	-0.545	-0.455	-0.273	0.000	-0.091	-0.091	-0.091	0.000	0.182
158	-0.091	-0.636	-0.455	-0.182	0.000	-0.091	-0.091	-0.091	0.000	0.182
159	-0.182	-0.545	-0.455	-0.182	-0.182	-0.182	-0.182	-0.182	-0.182	0.091
160	-0.273	-0.455	-0.455	-0.182	-0.364	-0.273	-0.273	-0.273	-0.364	0.000
161	-0.273	-0.364	-0.455	-0.182	-0.364	-0.273	-0.273	-0.273	-0.455	0.000
162	-0.273	-0.364	-0.455	-0.182	-0.364	-0.273	-0.273	-0.273	-0.455	0.000
163	-0.273	-0.182	-0.545	0.000	-0.364	-0.273	-0.273	-0.273	-0.545	0.000
164	-0.364	-0.182	-0.636	-0.091	-0.364	-0.364	-0.364	-0.364	-0.455	0.000
165	-0.455	-0.273	-0.545	-0.182	-0.182	-0.455	-0.455	-0.455	-0.455	0.000
166	-0.455	-0.273	-0.455	-0.091	-0.182	-0.455	-0.455	-0.455	-0.455	0.000
167	-0.455	-0.273	-0.364	-0.091	-0.273	-0.455	-0.455	-0.455	-0.545	-0.091
168	-0.455	-0.182	-0.364	0.000	-0.273	-0.455	-0.455	-0.455	-0.545	-0.182
169	-0.455	-0.182	-0.182	0.000	-0.273	-0.455	-0.455	-0.455	-0.545	-0.182
170	-0.455	-0.182	-0.182	0.000	-0.182	-0.455	-0.455	-0.455	-0.455	-0.182
171	-0.455	-0.182	-0.273	0.000	-0.182	-0.455	-0.455	-0.455	-0.364	-0.182
172	-0.455	-0.182	-0.273	0.000	-0.182	-0.455	-0.455	-0.455	-0.273	-0.182
173	-0.545	0.000	-0.273	0.000	-0.182	-0.545	-0.545	-0.545	-0.364	-0.273
174	-0.636	-0.091	-0.182	-0.091	-0.182	-0.636	-0.636	-0.636	-0.364	-0.364
175	-0.545	-0.182	-0.182	-0.091	0.000	-0.545	-0.545	-0.545	-0.364	-0.364
176	-0.455	-0.091	-0.182	0.000	-0.091	-0.455	-0.455	-0.455	-0.364	-0.364
177	-0.364	-0.091	-0.182	-0.091	-0.182	-0.364	-0.364	-0.364	-0.364	-0.364
178	-0.364	0.000	-0.182	-0.091	-0.091	-0.364	-0.364	-0.364	-0.364	-0.364
179	-0.182	0.000	0.000	-0.182	-0.091	-0.182	-0.182	-0.182	-0.182	-0.182
180	-0.182	0.000	-0.091	-0.182	0.000	-0.182	-0.182	-0.182	-0.182	-0.182
181	-0.273	0.000	-0.182	-0.091	0.000	-0.273	-0.273	-0.273	-0.273	-0.273
182	-0.273	0.000	-0.091	-0.091	0.000	-0.273	-0.273	-0.273	-0.273	-0.273
183	-0.273	0.000	-0.091	-0.091	0.000	-0.273	-0.273	-0.273	-0.273	-0.273
184	-0.182	-0.091	0.000	-0.091	0.000	-0.182	-0.182	-0.182	-0.182	-0.182
185	-0.182	-0.091	0.000	-0.091	0.000	-0.182	-0.182	-0.182	-0.182	-0.182
186	-0.182	0.000	0.000	-0.091	-0.091	-0.182	-0.182	-0.182	-0.182	-0.182
187	-0.182	-0.091	0.000	-0.045	-0.091	-0.182	-0.182	-0.182	-0.182	-0.182
188	-0.182	-0.091	0.000	0.045	0.000	-0.182	-0.182	-0.182	-0.182	-0.182
189	0.000	-0.182	0.000	0.045	-0.091	0.000	0.000	0.000	0.000	0.000
190	-0.091	-0.182	-0.091	0.045	-0.091	-0.091	-0.091	-0.091	-0.091	-0.091
191	-0.182	-0.091	-0.091	0.045	-0.182	-0.182	-0.182	-0.182	-0.182	-0.182
192	-0.091	-0.091	0.000	0.045	-0.182	-0.091	-0.091	-0.091	-0.091	-0.091
193	-0.091	-0.091	-0.091	0.136	-0.091	-0.091	-0.091	-0.091	-0.091	-0.091
194	0.000	-0.091	-0.091	0.136	-0.091	0.000	0.000	0.000	0.000	0.000
195	0.000	-0.091	-0.182	0.227	-0.091	0.000	0.000	0.000	0.000	0.000
196	0.000	-0.091	-0.182	0.227	-0.091	0.000	0.000	0.000	0.000	0.000
197	0.000	-0.045	-0.091	0.227	-0.091	0.000	0.000	0.000	0.000	0.000
198	0.000	0.045	-0.091	0.273	-0.091	0.000	0.000	0.000	0.000	0.000
199	0.000	0.045	-0.091	0.273	-0.045	0.000	0.000	0.000	0.000	0.000
200	-0.091	0.045	-0.091	0.364	0.045	-0.091	-0.091	-0.091	-0.091	-0.091
201	-0.091	0.045	-0.091	0.273	0.045	-0.091	-0.091	-0.091	-0.091	-0.091
202	0.000	0.045	-0.091	0.273	0.045	0.000	0.000	0.000	0.000	0.000
203	-0.091	0.136	-0.045	0.273	0.045	-0.091	-0.091	-0.091	-0.091	-0.091
204	-0.091	0.136	0.045	0.182	0.045	-0.091	-0.091	-0.091	-0.091	-0.091
205	-0.182	0.227	0.045	0.182	0.136	-0.182	-0.182	-0.182	-0.182	-0.182
206	-0.182	0.227	0.045	0.091	0.136	-0.182	-0.182	-0.182	-0.182	-0.182
207	-0.091	0.227	0.045	0.091	0.227	-0.091	-0.091	-0.091	-0.091	-0.091
208	-0.091	0.273	0.045	0.091	0.227	-0.091	-0.091	-0.091	-0.091	-0.091
209	-0.091	0.273	0.136	0.000	0.227	-0.091	-0.091	-0.091	-0.091	-0.091
210	-0.091	0.364	0.136	0.000	0.273	-0.091	-0.091	-0.091	-0.091	-0.091
211	-0.091	0.273	0.227	-0.091	0.273	-0.091	-0.091	-0.091	-0.091	-0.091
212	-0.091	0.273	0.227	0.000	0.364	-0.091	-0.091	-0.091	-0.091	-0.091
213	-0.045	0.273	0.227	0.000	0.273	-0.045	-0.045	-0.045	-0.045	-0.045
214	0.045	0.182	0.273	0.000	0.273	0.045	0.045	0.045	0.045	0.045
215	0.045	0.182	0.273	0.000	0.273	0.045	0.045	0.045	0.045	0.045
216	0.045	0.091	0.364	0.000	0.182	0.045	0.045	0.045	0.045	0.045
217	0.045	0.091	0.273	0.000	0.182	0.045	0.045	0.045	0.045	0.045
218	0.045	0.091	0.273	0.000	0.091	0.045	0.045	0.045	0.045	0.045
219	0.136	0.000	0.273	0.000	0.091	0.136	0.136	0.136	0.136	0.136
220	0.136	0.000	0.182	0.000	0.091	0.136	0.136	0.136	0.136	0.136
221	0.227	-0.091	0.182	0.091	0.000	0.227	0.227	0.227	0.227	0.227
222	0.227	0.000	0.091	0.091	0.000	0.227	0.227	0.227	0.227	0.227
223	0.227	0.000	0.091	0.091	-0.091	0.227	0.227	0.227	0.227	0.227
224	0.273	0.000	0.091	0.091	0.000	0.273	0.273	0.273	0.273	0.273
225	0.273	0.000	0.000	0.091	0.000	0.273	0.273	0.273	0.273	0.273
226	0.364	0.000	0.000	0.091	0.000	0.364	0.364	0.364	0.364	0.364
227	0.273	0.000	-0.091	0.091	0.000	0.273	0.273	0.273	0.273	0.273
228	0.273	0.000	0.000	0.182	0.000	0.273	0.273	0.273	0.273	0.273
229	0.273	0.000	0.000	0.182	0.000	0.273	0.273	0.273	0.273	0.273
230	0.182	0.000	0.000	0.182	0.000	0.182	0.182	0.182	0.182	0.182
231	0.182	0.091	0.000	0.182	0.000	0.182	0.182	0.182	0.182	0.182
232	0.091	0.091	0.000	0.091	0.000	0.091	0.091	0.091	0.091	0.091
233	0.091	0.091	0.000	0.091	0.091	0.091	0.091	0.091	0.091	0.091
234	0.091	0.091	0.000	0.182	0.091	0.091	0.091	0.091	0.091	0.091
235	0.000	0.091	0.000	0.182	0.091	0.000	0.000	0.000	0.000	0.000
236	0.000	0.091	0.000	0.182	0.091	0.000	0.000	0.000	0.000	0.000
237	-0.091	0.091	0.091	0.182	0.091	-0.091	-0.091	-0.091	-0.091	-0.091
238	0.000	0.182	0.091	0.182	0.091	0.000	0.000	0.000	0.000	0.000
239	0.000	0.182	0.091	0.091	0.091	0.000	0.000	0.000	0.000	0.000
240	0.000	0.182	0.091	0.091	0.182	0.000	0.000	0.000	0.000	0.000
241	0.000	0.182	0.091	0.091	0.182	0.000	0.000	0.000	0.000	0.000
242	0.000	0.091	0.091	0.091	0.182	0.000	0.000	0.000	0.000	0.000
243	0.000	0.091	0.091	0.091	0.182	0.000	0.000	0.000	0.000	0.000
244	0.000	0.182	0.182	0.000	0.091	0.000	0.000	0.000	0.000	0.000
245	0.000	0.182	0.182	-0.091	0.091	0.000	0.000	0.000	0.000	0.000
246	0.000	0.182	0.182	-0.091	0.182	0.000	0.000	0.000	0.000	0.000
247	0.091	0.182	0.182	-0.091	0.182	0.091	0.091	0.091	0.091	0.091
248	0.091	0.182	0.091	-0.091	0.182	0.091	0.091	0.091	0.091	0.091
249	0.091	0.091	0.091	-0.091	0.182	0.091	0.091	0.091	0.091	0.091
250	0.091	0.091	0.182	-0.091	0.182	0.091	0.091	0.091	0.091	0.091
251	0.091	0.091	0.182	-0.091	0.091	0.091	0.091	0.091	0.091	0.091
252	0.091	0.091	0.182	-0.091	0.091	0.091	0.091	0.091	0.091	0.091
253	0.091	0.091	0.182	-0.091	0.091	0.091	0.091	0.091	0.091	0.091
254	0.182	0.000	0.182	-0.182	0.091	0.182	0.182	0.182	0.182	0.182
255	0.182	-0.091	0.091	0.000	0.091	0.182	0.182	0.182	0.182	0.182
256	0.182	-0.091	0.091	0.091	0.000	0.182	0.182	0.182	0.182	0.182
257	0.182	-0.091	0.091	0.091	-0.091	0.182	0.182	0.182	0.182	0.182
258	0.091	-0.091	0.091		-0.091	0.091	0.091	0.091	0.091	0.091
259	0.091	-0.091	0.091		-0.091	0.091	0.091	0.091	0.091	0.091
260	0.182	-0.091	0.000		-0.091	0.182	0.182	0.182	0.182	0.182
261	0.182	-0.091	-0.091		-0.091	0.182	0.182	0.182	0.182	0.182
262	0.182	-0.091	-0.091		-0.091	0.182	0.182	0.182	0.182	0.182
263	0.182	-0.091	-0.091		-0.091	0.182	0.182	0.182	0.182	0.182
264	0.182	-0.182	-0.091		-0.091	0.182	0.182	0.182	0.182	0.182
265	0.091	0.000	-0.091		-0.091	0.091	0.091	0.091	0.091	0.091
266	0.091	0.091	-0.091		-0.182	0.091	0.091	0.091	0.091	0.091
267	0.091	0.091	-0.091		0.000	0.091	0.091	0.091	0.091	0.091
268	0.091		-0.091		0.091	0.091	0.091	0.091	0.091	0.091
269	0.091		-0.091		0.091	0.091	0.091	0.091	0.091	0.091
270	0.000		-0.182			0.000	0.000	0.000	0.000	0.000
271	-0.091		0.000			-0.091	-0.091	-0.091	-0.091	-0.091
272	-0.091		0.091			-0.091	-0.091	-0.091	-0.091	-0.091
273	-0.091		0.091			-0.091	-0.091	-0.091	-0.091	-0.091
274	-0.091					-0.091	-0.091	-0.091	-0.091	-0.091
275	-0.091					-0.091	-0.091	-0.091	-0.091	-0.091
276	-0.091					-0.091	-0.091	-0.091	-0.091	-0.091
277	-0.091					-0.091	-0.091	-0.091	-0.091	-0.091
278	-0.091					-0.091	-0.091	-0.091	-0.091	-0.091
279	-0.091					-0.091	-0.091	-0.091
280	-0.182					-0.182	-0.182	-0.182
281	0.000					0.000	0.000	0.000
282	0.091					0.091	0.091	0.091
283	0.091					0.091	0.091	0.091
298
299
300
301
302
303
304
305
306
307
308
309
310
311
312
313
314
315
316
317
318
319
320
321
322
323
324
325
326
327
328
329
330
331
332
333
334
335
336
337
338
339
340
341
342
343
344
345
346
347
348
349
350
351
352
353
354
355
356
357
358
359
360
361
362
363
364
365
366
367
368
369
370
371
372
373
374
375
376
377
378
379
380
381
382
383
384
385
386
387
388
389
390
391
392
393
394
395
396
397
398
399
400
401
402
403
404
405
406
407
408
409
410
411
412
413
414
415
416
417
418
419
420
421
422
423
424
425
426
427
428
429
430
431
432
433
434
435
436
437
438
439
440
441
442
443
444
445
446
447
448
449
450
451
452
453
454
455
456
457
458
459
460
461
462
463
464
465
466
467
468
469
470
471
472
473
474
475
476
477
478
479
480
481
482
483
484
485
486
487
488
489
490
491
492
493
494
495
496
497
498
499
500
501
502
503
504
505
506
507
508
509
510
511
512
513
514
515
516
517
518
519
520
521
522
523
524
525
526
527
528
529
530
531
532
533
534
535
536
537
538
539
540
541
542
543
544
545
546
547
548
549
550
551
552
553
554
555
556
557
558
559
560
561
562
563
564
565
566
567
568
569
570
571
572
573
574
575
576
577
578
579
580
581
582
583
584
585
586
587
588
589
590
591
592
593
594
595
596
597
598
599
600
601
602
603
604
605
606
607
608
609
610
611
612
613
614
615
616
617
618
619
620
621
622
623
624
625
626
627
628
629
630
631
632
633
634
635
636
637
638
639
640
641
642
643
644
645
646
647
648
649
650
651
652
653
654
655
656
657
658
659
660
661
662
663
664
665
666
667
668
669
670
671
672
673
674
675
676
677
678
679
680
681
682
683
684
685
686
687
688
689
690
691
692
693
694
695
696
697
698
699
700
701
702
703
704
705
706
707
708
709
710
711
712
713
714
715
716
717
718
719
720
721
722
723
724
725
726
727
728
729
730
731
732
733
734
735
736
737
738
739
740
741
742
743
744
745
746
747
748
749
750
751
752
753
754
755
