# Supplementary material for: Short autoinhibitory sequences control phase separation of an essential bacterial transcription termination factor
Source: EMBO J. 2026 May 11;45(12):4124–52. doi: 10.1038/s44318-026-00793-1 (PMC13269538; doi:10.1038/s44318-026-00793-1)
Supplement: Supplementary file 5 — Source data Fig. 3 [file 44318_2026_793_MOESM5_ESM.zip › Figure 3/3A/KEmotif1]

>Btheta/55-70
EKLKEERK--GDKN-KRS-R
>Bfragilis/55-70
DKLKEERK--EDKK-KRS-R
>Bovatus/55-72
DKLKEERKNEEQKK-KRS-R
>Bstercoris/55-70
DKLKEERK--GDKQ-KRS-R
>Bvulgatus/55-67
EKANE-----SQPR-KRS-R
>Bintestinalis/55-71
EKLKEERK--VDRQQKRT-R
>Bdorei/55-67
EKANE-----SQPR-KRS-R
>Bnordii/55-70
DKLKEERN--EDKK-KRS-R
>Bhelcogenes/55-70
EKLKDERK--GDRQ-KRS-R
>Bsalanitronis/55-71
GKTNEERK-EGQPR-KRS-R
>Bcoprocola/55-71
AKTNEERK-EGQPR-KRS-R
>Buniformis/55-70
DKLKEERK--GEKQ-KRS-R
>Bplebeius/55-71
QQNNEERK-EGQPR-KRS-R
>Boleiciplenus/55-71
EKLKEERK--VDRQEKRT-R
>Bcellulosilyticus/55-71
EKLKEERK--VDRQQKRT-R
>Bcaccae/72-88
DKLKEERK-EEQKK-KRS-R
>Bsalyersiae/55-70
DKLKEERN--EDKK-KRS-R
>Bxylanisolvens/55-72
DKLKEERKNEEQKK-KRS-R
>Bfluxus/55-70
DKLKEERK--GEKQ-KRS-R
>Bfinegoldii/55-70
DKLKEERK--EEKK-KRS-R
>Bpyogenes/55-70
DKLKEERK--EEKK-KRS-R
>Beggerthii/55-70
DKLKEERK--GDKQ-KRS-R
>Bmassiliensis/84-100
AKVNEDRK-ENQPK-KRS-R
>Bclarus/55-70
DKLKEERK--GDKQ-KRS-R
>Bfaecis/55-70
EKLKEERK--GEKS-KRS-R
>Bsartorii/55-67
EKANE-----GQPR-KRS-R
>Bheparinolyticus/55-68
DKLKEERK--GD---KRS-R
>Bcaecimuris/55-72
DKLKEERKNEEQKK-KRS-R
>Bacidifaciens/55-71
DKLKEERK--EDKK-KRSPR
>Bfaecichinchillae/55-70
DKLKEERK--EDKK-KRS-R
