# Supplementary material for: Short autoinhibitory sequences control phase separation of an essential bacterial transcription termination factor
Source: EMBO J. 2026 May 11;45(12):4124–52. doi: 10.1038/s44318-026-00793-1 (PMC13269538; doi:10.1038/s44318-026-00793-1)
Supplement: Supplementary file 5 — Source data Fig. 3 [file 44318_2026_793_MOESM5_ESM.zip › Figure 3/3A/KEmotif2]

>Btheta/128-137
PKRKVGRPRK
>Bfragilis/139-148
PKKKPGRPRK
>Bovatus/132-141
PKRKVGRPRK
>Bstercoris/127-136
PKRKPGRPRK
>Bvulgatus/128-137
PKKRGRKPGS
>Bintestinalis/146-155
TKRKPGRPRK
>Bdorei/128-137
PKKRGRKPGS
>Bnordii/125-134
PKKKVGRPRK
>Bhelcogenes/130-139
PKRKPGRPRK
>Bsalanitronis/135-144
KPKRGRKPGS
>Bcoprocola/131-140
KAKRGRKPGS
>Buniformis/133-142
PKRKPGRPRK
>Bplebeius/142-151
KAKRGRKPGS
>Boleiciplenus/138-147
PKRKPGRPRK
>Bcellulosilyticus/139-148
PKRKPGRPRK
>Bcaccae/147-156
PKRKVGRPRK
>Bsalyersiae/126-135
PKKKVGRPRK
>Bxylanisolvens/132-141
PKRKVGRPRK
>Bfluxus/138-147
PKRKPGRPRK
>Bfinegoldii/128-137
PKRKVGRPRK
>Bpyogenes/128-137
SKRKVGRPRK
>Beggerthii/127-136
PKRKPGRPRK
>Bmassiliensis/164-173
PKKRGRKPGT
>Bclarus/127-136
PKRKPGRPRK
>Bfaecis/128-137
PKRKVGRPRK
>Bsartorii/128-137
PKKRGRKPGS
>Bheparinolyticus/144-153
SKRKPGRPRK
>Bcaecimuris/132-141
PKRKVGRPRK
>Bacidifaciens/128-137
PKRKVGRPRK
>Bfaecichinchillae/147-156
PKRKVGRPRK
