# Supplementary material for: Short autoinhibitory sequences control phase separation of an essential bacterial transcription termination factor
Source: EMBO J. 2026 May 11;45(12):4124–52. doi: 10.1038/s44318-026-00793-1 (PMC13269538; doi:10.1038/s44318-026-00793-1)
Supplement: Supplementary file 5 — Source data Fig. 3 [file 44318_2026_793_MOESM5_ESM.zip › Figure 3/3A/KEmotif3]

>Btheta/211-224
VIDEESTILSS-EDD
>Bfragilis/198-212
VVDEESSILSDIDAD
>Bovatus/233-246
VIDEESNILSS-VDD
>Bstercoris/176-188
PTPDESPVLPE--AE
>Bvulgatus/187-198
VILPELEFGSE---T
>Bintestinalis/196-208
VVVEDSPILSE--PE
>Bdorei/187-198
VILPELEFGSE---T
>Bnordii/190-203
VIDEESNILSE-SAD
>Bhelcogenes/180-192
NVPDENPILAE--AE
>Bsalanitronis/181-189
--LPELNM-DE---G
>Bcoprocola/179-187
--LPALNL-TG---G
>Buniformis/184-196
IVPDESPILAE--AA
>Bplebeius/188-195
--LPPLDL-N----N
>Boleiciplenus/198-210
VVVEDSPILSE--PE
>Bcellulosilyticus/189-201
VVIEDSPILSE--PE
>Bcaccae/230-243
VIDEESNILSG-ADD
>Bsalyersiae/198-211
VVDEESKILSE-SSD
>Bxylanisolvens/226-239
VIDEESNILSS-VDD
>Bfluxus/188-200
AVVEENPILTE--AE
>Bfinegoldii/220-233
VIDEESNILTG-ADD
>Bpyogenes/201-214
VVDEESAILSS-ADE
>Beggerthii/181-193
PTPDETPVLPE--VE
>Bmassiliensis/211-222
VILPELDFDSD---T
>Bclarus/177-189
PTPDESPILPE--VE
>Bfaecis/210-223
VIDEESNILSS-DDD
>Bsartorii/187-198
VILPELEFSGE---T
>Bheparinolyticus/193-205
IVVDESPILSE--AE
>Bcaecimuris/226-239
VIDEESNILSS-VDD
>Bacidifaciens/228-241
AIDEESNILSN-ADD
>Bfaecichinchillae/226-239
VIDEESNILSG-SDD
