# Supplementary material for: Short autoinhibitory sequences control phase separation of an essential bacterial transcription termination factor
Source: EMBO J. 2026 May 11;45(12):4124–52. doi: 10.1038/s44318-026-00793-1 (PMC13269538; doi:10.1038/s44318-026-00793-1)
Supplement: Supplementary file 6 — Source data Fig. 4 [file 44318_2026_793_MOESM6_ESM.zip]

Archive with 13 entries (10 files):
- Figure 4/
- Figure 4/.DS_Store
- __MACOSX/Figure 4/._.DS_Store
- Figure 4/4B/
- Figure 4/README.rtf
- __MACOSX/Figure 4/._README.rtf
- Figure 4/4A/
- Figure 4/4B/PLD_mutations_charge.csv
- __MACOSX/Figure 4/4B/._PLD_mutations_charge.csv
- Figure 4/4A/PLDmotif.tif
- __MACOSX/Figure 4/4A/._PLDmotif.tif
- Figure 4/4A/PLDmotif.rtf
- __MACOSX/Figure 4/4A/._PLDmotif.rtf
