# Supplementary material for: Short autoinhibitory sequences control phase separation of an essential bacterial transcription termination factor
Source: EMBO J. 2026 May 11;45(12):4124–52. doi: 10.1038/s44318-026-00793-1 (PMC13269538; doi:10.1038/s44318-026-00793-1)
Supplement: Supplementary file 7 — Source data Fig. 5 [file 44318_2026_793_MOESM7_ESM.zip]

Archive with 17 entries (12 files):
- Figure 5/
- Figure 5/5A/
- Figure 5/.DS_Store
- __MACOSX/Figure 5/._.DS_Store
- Figure 5/5C/
- Figure 5/5D/
- Figure 5/5E/
- Figure 5/README.rtf
- __MACOSX/Figure 5/._README.rtf
- Figure 5/5A/Fig5A_values.xlsx
- __MACOSX/Figure 5/5A/._Fig5A_values.xlsx
- Figure 5/5C/Fig5C_values.tsv
- __MACOSX/Figure 5/5C/._Fig5C_values.tsv
- Figure 5/5D/Fig5D_values.xlsx
- __MACOSX/Figure 5/5D/._Fig5D_values.xlsx
- Figure 5/5E/Fig5E_values.xlsx
- __MACOSX/Figure 5/5E/._Fig5E_values.xlsx
