# Supplementary material for: Short autoinhibitory sequences control phase separation of an essential bacterial transcription termination factor
Source: EMBO J. 2026 May 11;45(12):4124–52. doi: 10.1038/s44318-026-00793-1 (PMC13269538; doi:10.1038/s44318-026-00793-1)
Supplement: Supplementary file 7 — Source data Fig. 5 [file 44318_2026_793_MOESM7_ESM.zip › Figure 5/5A/Fig5A_values.xlsx]

## Sheet: Sheet1
	0	1	2	3	4	5	6	7	8	9	10	11	12	13	14	15	16	17	18	19	20	21	22	23	24	25	26	27	28	29	30	31	32	33	34	35	36	37	38	39	40	41	42	43	44	45	46	47	48
0	0	0	0	1	1	1	1	1	1	1	1	0	0	1	1	1	1	1	1	1	1	1	1	1	0	0	0	0	0	0	0	1	1	1	1	1	1	1	1	1	1	1	1	1	1	1	1	1	1
1	0	0	0	0	1	1	1	1	1	1	1	1	1	1	1	1	1	1	1	1	1	1	1	1	0.640777	0.372039	1	0.51165	0	0.660777	1	1	1	1	1	1	1	1	1	1	1	1	1	1	1	1	1	1	0.722136
2	0	0	0	0	0	1	1	1	1	1	1	1	1	1	1	1	1	1	1	0	1	1	0	1	0	0	0	0	0	0	1	1	1	1	1	1	1	1	1	1	1	1	1	1	1	1	1	0.553592	0.0285437
3	1	0	0	0	0	0	1	1	1	1	1	1	1	1	1	1	1	1	1	0.000194175	0.000776699	1	0	1	0	0	0.00737864	0	0	1	1	1	1	1	1	1	1	1	1	1	1	1	1	1	1	0.761942	0.756893	0.0285437	0.0182524
4	1	1	0	0	0	0	0	1	1	1	1	1	1	1	1	1	1	1	1	0	0.000194175	0.997476	0	0.527961	0	0	0	0	0	0	1	1	1	1	1	1	1	1	1	1	1	1	1	1	0	0	0	0	0
5	1	1	1	0	0	0	0	0	1	1	1	1	1	1	1	1	1	1	1	1	1	1	0.0133981	0.999612	0	0	0.0128155	0	0	1	1	1	1	1	1	1	1	1	1	1	1	1	1	1	0	0.216699	0.212816	0	0.000582524
6	1	1	1	1	0	0	0	0	0	1	1	1	1	1	1	1	1	1	1	1	1	1	1	1	0.999806	0.994175	1	1	1	1	1	1	1	1	1	1	1	1	1	1	1	1	1	1	1	1	1	0.115728	0.0207767
7	1	1	1	1	1	0	0	0	0	0	1	1	1	1	1	1	1	1	1	1	0.000776699	1	0	1	0	0	1	0	0	1	1	1	1	1	1	1	1	1	1	1	1	1	1	0.276311	0	0	0	0	0
8	1	1	1	1	1	1	0	0	0	0	0	1	1	1	1	1	1	1	1	0	0.00038835	0.947961	0	0	0	0	0	0	0	1	1	1	1	1	1	1	1	1	1	1	0	0	0.991845	0	0	0	0	0	0
9	1	1	1	1	1	1	1	0	0	0	0	0	1	1	1	1	1	1	1	1	1	1	0.460971	1	0	0	1	1	1	1	1	1	1	1	1	1	1	1	1	1	1	0.404854	1	0.000970874	0	0	0	0	0
10	1	1	1	1	1	1	1	1	0	0	0	0	0	1	1	1	1	1	1	1	1	1	0	1	0	1	1	1	1	1	1	1	1	1	1	1	1	1	1	1	0	0	0.990485	0	0	0	0	0	0
11	0	1	1	1	1	1	1	1	1	0	0	0	0	0	1	1	1	1	1	1	1	1	1	1	1	1	1	1	1	1	1	1	1	1	1	1	1	1	1	1	0.000194175	1	0.986602	0	0	0	0	0	0
12	0	1	1	1	1	1	1	1	1	1	0	0	0	0	0	1	1	1	1	1	1	1	1	1	1	1	1	1	1	1	1	1	1	1	1	1	1	1	1	1	0	0.00679612	0.991845	0	0	0	0	0	0
13	1	1	1	1	1	1	1	1	1	1	1	0	0	0	0	0	1	1	1	1	1	1	1	1	1	1	1	1	1	1	1	1	1	1	1	1	1	1	1	1	1	1	1	0	0	0	0	0	0
14	1	1	1	1	1	1	1	1	1	1	1	1	0	0	0	0	0	1	1	1	1	1	1	1	1	1	1	1	1	1	1	1	1	1	1	1	1	1	1	1	1	1	1	1	0.0576699	1	0	0	0
15	1	1	1	1	1	1	1	1	1	1	1	1	1	0	0	0	0	0	1	1	1	1	1	1	1	1	1	1	1	1	1	1	1	1	1	1	1	1	1	1	1	1	1	0	0	0	0	0	0
16	1	1	1	1	1	1	1	1	1	1	1	1	1	1	0	0	0	0	0	1	1	1	1	1	1	1	1	1	1	1	1	1	1	1	1	1	1	1	1	1	1	1	1	1	0.0242718	1	0	0	0
17	1	1	1	1	1	1	1	1	1	1	1	1	1	1	1	0	0	0	0	0	1	1	1	1	1	1	1	1	1	1	1	1	1	1	1	1	1	1	1	1	1	1	1	1	1	1	1	0.00194175	0.269126
18	1	1	1	1	1	1	1	1	1	1	1	1	1	1	1	1	0	0	0	0	0	1	1	1	1	1	1	1	1	1	1	1	1	1	1	1	1	1	1	1	1	1	1	1	1	1	1	0	0.417476
19	1	1	0	0.000194175	0	1	1	1	0	1	1	1	1	1	1	1	1	0	0	0	0	0	1	1	1	1	1	1	1	1	1	1	1	1	1	1	1	1	1	1	1	1	1	1	1	1	0.698252	0	0.246602
20	1	1	1	0.000776699	0.000194175	1	1	0.000776699	0.00038835	1	1	1	1	1	1	1	1	1	0	0	0	0	0	1	1	1	1	1	1	1	1	1	0	1	1	1	1	1	1	1	1	1	1	1	1	1	1	0.702136	0.761165
21	1	1	1	1	0.997476	1	1	1	0.947961	1	1	1	1	1	1	1	1	1	1	0	0	0	0	0	1	1	1	1	1	1	1	1	1	1	1	1	1	1	1	1	1	1	1	1	1	1	1	1	1
22	1	1	0	0	0	0.0133981	1	0	0	0.460971	0	1	1	1	1	1	1	1	1	1	0	0	0	0	0	1	1	1	1	1	1	1	0	1	1	1	1	1	1	1	1	1	1	1	1	1	1	0.733592	0.867767
23	1	1	1	1	0.527961	0.999612	1	1	0	1	1	1	1	1	1	1	1	1	1	1	1	0	0	0	0	0	1	1	1	1	1	1	1	1	1	1	1	1	1	1	1	1	1	1	1	1	1	0.901942	0.985049
24	0	0.640777	0	0	0	0	0.999806	0	0	0	0	1	1	1	1	1	1	1	1	1	1	1	0	0	0	0	0	1	1	1	1	1	1	1	1	1	1	1	1	1	1	1	1	1	1	1	0.0124272	0.00116505	0.382136
25	0	0.372039	0	0	0	0	0.994175	0	0	0	1	1	1	1	1	1	1	1	1	1	1	1	1	0	0	0	0	0	1	1	1	1	1	1	1	1	1	1	1	1	1	1	1	0	0.399029	0	0	0	0
26	0	1	0	0.00737864	0	0.0128155	1	1	0	1	1	1	1	1	1	1	1	1	1	1	1	1	1	1	0	0	0	0	0	1	1	1	1	1	1	1	1	1	1	1	1	1	1	0	0.237087	0	0	0	0
27	0	0.51165	0	0	0	0	1	0	0	1	1	1	1	1	1	1	1	1	1	1	1	1	1	1	1	0	0	0	0	0	1	1	1	1	1	1	1	1	1	1	0.00213592	1	0.0900971	0	0	0	0	0	0
28	0	0	0	0	0	0	1	0	0	1	1	1	1	1	1	1	1	1	1	1	1	1	1	1	1	1	0	0	0	0	0	1	1	1	1	1	1	1	1	1	0.00854369	1	0	0	0	0	0	0	0
29	0	0.660777	0	1	0	1	1	1	1	1	1	1	1	1	1	1	1	1	1	1	1	1	1	1	1	1	1	0	0	0	0	0	1	1	1	1	1	1	1	1	1	1	1	0.0541748	0.978252	0	0	0	0
30	0	1	1	1	1	1	1	1	1	1	1	1	1	1	1	1	1	1	1	1	1	1	1	1	1	1	1	1	0	0	0	0	0	1	1	1	1	1	1	1	1	1	1	0	0	0	0	0	0
31	1	1	1	1	1	1	1	1	1	1	1	1	1	1	1	1	1	1	1	1	1	1	1	1	1	1	1	1	1	0	0	0	0	0	1	1	1	1	1	1	1	1	1	0	0	0	0	0	0
32	1	1	1	1	1	1	1	1	1	1	1	1	1	1	1	1	1	1	1	1	0	1	0	1	1	1	1	1	1	1	0	0	0	0	0	1	1	1	1	1	1	1	1	1	0.387961	0	0	0	0
33	1	1	1	1	1	1	1	1	1	1	1	1	1	1	1	1	1	1	1	1	1	1	1	1	1	1	1	1	1	1	1	0	0	0	0	0	1	1	1	1	1	1	1	1	1	1	0	0	0
34	1	1	1	1	1	1	1	1	1	1	1	1	1	1	1	1	1	1	1	1	1	1	1	1	1	1	1	1	1	1	1	1	0	0	0	0	0	1	1	1	1	1	1	1	1	1	0.539029	0	0.000194175
35	1	1	1	1	1	1	1	1	1	1	1	1	1	1	1	1	1	1	1	1	1	1	1	1	1	1	1	1	1	1	1	1	1	0	0	0	0	0	1	1	1	1	1	1	1	1	1	0.0908738	0.0994175
36	1	1	1	1	1	1	1	1	1	1	1	1	1	1	1	1	1	1	1	1	1	1	1	1	1	1	1	1	1	1	1	1	1	1	0	0	0	0	0	1	1	1	1	1	1	1	1	0.956893	0.65301
37	1	1	1	1	1	1	1	1	1	1	1	1	1	1	1	1	1	1	1	1	1	1	1	1	1	1	1	1	1	1	1	1	1	1	1	0	0	0	0	0	1	1	1	1	1	1	1	1	0.999612
38	1	1	1	1	1	1	1	1	1	1	1	1	1	1	1	1	1	1	1	1	1	1	1	1	1	1	1	1	1	1	1	1	1	1	1	1	0	0	0	0	0	1	1	1	1	1	1	1	1
39	1	1	1	1	1	1	1	1	1	1	1	1	1	1	1	1	1	1	1	1	1	1	1	1	1	1	1	1	1	1	1	1	1	1	1	1	1	0	0	0	0	0	1	1	1	1	1	1	1
40	1	1	1	1	1	1	1	1	0	1	0	0.000194175	0	1	1	1	1	1	1	1	1	1	1	1	1	1	1	0.00213592	0.00854369	1	1	1	1	1	1	1	1	1	0	0	0	0	0	1	1	1	1	1	1
41	1	1	1	1	1	1	1	1	0	0.404854	0	1	0.00679612	1	1	1	1	1	1	1	1	1	1	1	1	1	1	1	1	1	1	1	1	1	1	1	1	1	1	0	0	0	0	0	1	1	1	1	1
42	1	1	1	1	1	1	1	1	0.991845	1	0.990485	0.986602	0.991845	1	1	1	1	1	1	1	1	1	1	1	1	1	1	0.0900971	0	1	1	1	1	1	1	1	1	1	1	1	0	0	0	0	0	1	1	1	1
43	1	1	1	1	1	1	1	0.276311	0	0.000970874	0	0	0	0	1	0	1	1	1	1	1	1	1	1	1	0	0	0	0	0.0541748	0	0	1	1	1	1	1	1	1	1	1	0	0	0	0	0	1	1	1
44	1	1	1	1	0	0	1	0	0	0	0	0	0	0	0.0576699	0	0.0242718	1	1	1	1	1	1	1	1	0.399029	0.237087	0	0	0.978252	0	0	0.387961	1	1	1	1	1	1	1	1	1	0	0	0	0	0	1	1
45	1	1	1	0.761942	0	0.216699	1	0	0	0	0	0	0	0	1	0	1	1	1	1	1	1	1	1	1	0	0	0	0	0	0	0	0	1	1	1	1	1	1	1	1	1	1	0	0	0	0	0	1
46	1	1	1	0.756893	0	0.212816	1	0	0	0	0	0	0	0	0	0	0	1	1	0.698252	1	1	1	1	0.0124272	0	0	0	0	0	0	0	0	0	0.539029	1	1	1	1	1	1	1	1	1	0	0	0	0	0
47	1	1	0.553592	0.0285437	0	0	0.115728	0	0	0	0	0	0	0	0	0	0	0.00194175	0	0	0.702136	1	0.733592	0.901942	0.00116505	0	0	0	0	0	0	0	0	0	0	0.0908738	0.956893	1	1	1	1	1	1	1	1	0	0	0	0
48	1	0.722136	0.0285437	0.0182524	0	0.000582524	0.0207767	0	0	0	0	0	0	0	0	0	0	0.269126	0.417476	0.246602	0.761165	1	0.867767	0.985049	0.382136	0	0	0	0	0	0	0	0	0	0.000194175	0.0994175	0.65301	0.999612	1	1	1	1	1	1	1	1	0	0	0
49	0.998641	0.787961	0.0667961	0.00116505	0	0.0143689	0.0192233	0	0	0.00038835	0	0	0	0.0015534	0.00932039	0.0153398	0.189903	0.614951	0.55068	0.594757	0.921748	0.996893	0.875728	0.696699	0.393981	0.0143689	0.00796117	0	0	0.00213592	0	0	0	0.000582524	0.00485437	0.00504854	0.203107	0.766019	0.960777	0.999417	1	1	1	1	1	1	1	0	0
50	0.983495	0.62699	0.258058	0.0469903	0.00194175	0.0864078	0.0551456	0	0	0.000194175	0	0	0	0.000582524	0.00485437	0.00932039	0.0380583	0.18	0.106214	0.115146	0.43767	0.916699	0.329903	0.198252	0.0728155	0.0184466	0.0102913	0.000194175	0	0.00699029	0	0	0	0	0.00563107	0.0100971	0.0535922	0.292039	0.704078	0.971262	0.998447	1	1	1	1	1	1	1	0
51	0.856311	0.285437	0.172039	0.0976699	0.0163107	0.114757	0.118058	0	0	0.00524272	0	0	0	0.011068	0.0258252	0.00718447	0.0751456	0.150485	0.133786	0.13165	0.234951	0.511262	0.196893	0.173592	0.0601942	0.00466019	0.0031068	0	0	0.0023301	0	0	0	0.000582524	0.036699	0.0765049	0.130874	0.215534	0.331262	0.736505	0.946214	0.992621	0.997087	0.999806	1	1	1	1	1
52	0.570291	0.222913	0.160583	0.106019	0.04	0.107961	0.101748	0.00116505	0	0.0153398	0	0	0	0.00252427	0.00504854	0.00427184	0.0194175	0.111845	0.0512621	0.0423301	0.193204	0.398058	0.147184	0.118252	0.0514563	0.00485437	0.00407767	0	0	0.0015534	0	0	0	0.000970874	0.00893204	0.0621359	0.0998058	0.176117	0.233398	0.400194	0.669515	0.861359	0.946214	0.977087	0.997864	0.999806	0.999029	1	1
53	0.431068	0.193592	0.144272	0.0867961	0.0446602	0.105049	0.0737864	0.00640777	0.00252427	0.0106796	0	0	0.000194175	0.00466019	0.00504854	0.00291262	0.0130097	0.0735922	0.0260194	0.028932	0.133398	0.305825	0.0780583	0.0617476	0.0436893	0.00485437	0.0015534	0	0	0.000970874	0	0	0.00038835	0.000776699	0.0116505	0.0405825	0.0613592	0.119029	0.163107	0.286019	0.441165	0.611068	0.753204	0.889515	0.947767	0.97301	0.983689	0.989903	1
54	0.293592	0.160583	0.131845	0.0807767	0.0516505	0.0959223	0.0532039	0.00893204	0.0031068	0.0141748	0.000194175	0	0	0.00485437	0.00194175	0.00135922	0.00854369	0.0316505	0.0159223	0.0250485	0.084466	0.145049	0.0582524	0.0306796	0.0512621	0.00757282	0.00174757	0.000582524	0.000194175	0.0023301	0	0	0.00252427	0.00213592	0.0038835	0.0242718	0.0425243	0.0673786	0.0850485	0.164466	0.27068	0.340388	0.428932	0.613786	0.771456	0.831068	0.914369	0.926796	0.937282
55	0.315534	0.171456	0.138447	0.0980583	0.06	0.0891262	0.0615534	0.0135922	0.00699029	0.0194175	0.000582524	0.00038835	0.000582524	0.00912621	0.00563107	0.00563107	0.0236893	0.0454369	0.0318447	0.0401942	0.0875728	0.170874	0.0994175	0.0893204	0.0821359	0.00873786	0.00446602	0.000194175	0.000194175	0.00621359	0	0.00038835	0.00970874	0.0165049	0.0157282	0.0499029	0.113592	0.139223	0.139223	0.220583	0.279806	0.310485	0.382913	0.517476	0.652233	0.696311	0.812816	0.86233	0.864272
56	0.305243	0.133204	0.109126	0.0761165	0.0547573	0.0792233	0.0586408	0.0252427	0.0217476	0.0271845	0.00291262	0.0015534	0.0023301	0.011068	0.016699	0.0031068	0.0132039	0.0473786	0.0221359	0.0264078	0.0947573	0.218641	0.111068	0.112233	0.0840777	0.00524272	0.00116505	0	0	0.0038835	0.000776699	0.00815534	0.0100971	0.0118447	0.0163107	0.0499029	0.120194	0.161165	0.141359	0.241942	0.316117	0.35165	0.405437	0.53301	0.615922	0.624854	0.714951	0.780971	0.803301
57	0.196117	0.0939806	0.0887379	0.0605825	0.0508738	0.0666019	0.0363107	0.016699	0.012233	0.018835	0.00271845	0.000194175	0.00174757	0.0124272	0.00543689	0.00252427	0.0165049	0.0339806	0.0409709	0.0481553	0.0951456	0.112816	0.0879612	0.071068	0.0918447	0.0384466	0.00601942	0.000194175	0.000582524	0.0248544	0.000776699	0.00174757	0.00737864	0.0126214	0.00640777	0.024466	0.0749515	0.124078	0.0687379	0.15767	0.23068	0.21301	0.247573	0.326796	0.420583	0.38932	0.493981	0.598058	0.625631
58	0.13068	0.076699	0.0803883	0.0561165	0.0497087	0.0601942	0.0240777	0.016699	0.0132039	0.0145631	0.000970874	0.000194175	0.000194175	0.00854369	0.00135922	0.000776699	0.00854369	0.0157282	0.00873786	0.0165049	0.0497087	0.06	0.0679612	0.0401942	0.0823301	0.0198058	0.00349515	0.00038835	0.00135922	0.0124272	0.000970874	0.00194175	0.00621359	0.00893204	0.00291262	0.0159223	0.0526214	0.0854369	0.0215534	0.0842718	0.179612	0.147961	0.118447	0.225437	0.313204	0.239029	0.288932	0.406796	0.473592
59	0.0974757	0.0545631	0.0697087	0.047767	0.0448544	0.0497087	0.0196117	0.0168932	0.0157282	0.0163107	0.00368932	0.000582524	0.00174757	0.00990291	0.0031068	0.00174757	0.00893204	0.0135922	0.0102913	0.016699	0.0436893	0.0434951	0.0547573	0.0473786	0.0823301	0.0392233	0.012233	0.000776699	0.00776699	0.036699	0.00038835	0.00116505	0.00796117	0.0293204	0.00504854	0.0124272	0.0601942	0.075534	0.0231068	0.0656311	0.16835	0.12233	0.0823301	0.175146	0.251262	0.145049	0.172816	0.281359	0.33301
60	0.0961165	0.0561165	0.0714563	0.0559223	0.0462136	0.0479612	0.0207767	0.0135922	0.0184466	0.0201942	0.00271845	0.000970874	0.0031068	0.0130097	0.00524272	0.00582524	0.0161165	0.0217476	0.0141748	0.0221359	0.0491262	0.0431068	0.0392233	0.031068	0.0666019	0.0168932	0.0038835	0.000970874	0.00213592	0.012233	0.00271845	0.0015534	0.0120388	0.0196117	0.00718447	0.0203883	0.068932	0.0852427	0.0349515	0.0786408	0.148544	0.114757	0.087767	0.140194	0.220388	0.115534	0.147573	0.22466	0.239223
61	0.0619417	0.0374757	0.0471845	0.0413592	0.0349515	0.0392233	0.0126214	0.012233	0.0130097	0.0161165	0.00349515	0.000970874	0.0038835	0.0124272	0.0038835	0.00504854	0.0120388	0.0139806	0.0100971	0.0184466	0.0384466	0.0275728	0.0293204	0.0231068	0.047767	0.0139806	0.0023301	0.00116505	0.00271845	0.0132039	0.0023301	0.00291262	0.0112621	0.021165	0.00485437	0.0135922	0.0631068	0.0776699	0.0190291	0.0551456	0.136311	0.0850485	0.0502913	0.102524	0.166796	0.0656311	0.0823301	0.15767	0.163301
62	0.0209709	0.0133981	0.0227184	0.021165	0.0205825	0.0203883	0.00291262	0.00601942	0.0102913	0.00796117	0.000776699	0	0.000582524	0.00621359	0.000194175	0.000776699	0.00621359	0.00349515	0.00135922	0.00815534	0.0221359	0.00718447	0.00893204	0.00524272	0.0178641	0.00757282	0.00038835	0.000194175	0.000776699	0.00349515	0.000776699	0.000194175	0.00349515	0.00815534	0.000582524	0.0031068	0.0332039	0.0337864	0.00349515	0.0194175	0.0930097	0.0287379	0.0151456	0.0454369	0.0899029	0.0215534	0.0304854	0.0691262	0.0656311
63	0.0207767	0.0153398	0.0248544	0.024466	0.024466	0.0196117	0.00621359	0.00815534	0.0116505	0.00951456	0.00194175	0.000582524	0.00194175	0.00815534	0.00116505	0.00213592	0.00815534	0.00640777	0.00291262	0.00951456	0.0182524	0.00757282	0.00970874	0.00640777	0.018835	0.0102913	0.000970874	0.000970874	0.00252427	0.00737864	0.0015534	0.00135922	0.00815534	0.0149515	0.00194175	0.00601942	0.0440777	0.0260194	0.00446602	0.0203883	0.0854369	0.0223301	0.0132039	0.0409709	0.0650485	0.0234951	0.0293204	0.0559223	0.0514563
64	0.0328155	0.0256311	0.0341748	0.0415534	0.031068	0.024466	0.00757282	0.0132039	0.0135922	0.0145631	0.00330097	0.000776699	0.00349515	0.0112621	0.00213592	0.0023301	0.0126214	0.00951456	0.00446602	0.0128155	0.0229126	0.0112621	0.0106796	0.00951456	0.0196117	0.0104854	0.0015534	0.00135922	0.00524272	0.012233	0.00601942	0.00485437	0.0198058	0.0279612	0.00796117	0.0174757	0.0700971	0.04	0.0159223	0.0479612	0.0825243	0.0405825	0.031068	0.0582524	0.0654369	0.0341748	0.036699	0.0621359	0.0654369
65	0.0242718	0.0198058	0.0295146	0.0341748	0.0295146	0.0264078	0.00834951	0.0120388	0.0139806	0.0151456	0.00563107	0.00135922	0.00368932	0.0135922	0.00291262	0.0023301	0.0114563	0.00757282	0.00194175	0.00776699	0.018835	0.00679612	0.00524272	0.00466019	0.011068	0.00640777	0.000776699	0.00038835	0.00174757	0.00466019	0.0038835	0.0031068	0.0153398	0.0213592	0.00427184	0.00990291	0.0650485	0.0291262	0.00815534	0.0330097	0.0708738	0.0256311	0.0184466	0.0483495	0.0504854	0.0196117	0.0231068	0.0419417	0.0392233
66	0.032233	0.027767	0.035534	0.048932	0.0341748	0.0312621	0.0145631	0.0229126	0.0217476	0.0186408	0.00815534	0.00194175	0.00757282	0.0157282	0.00485437	0.0038835	0.0130097	0.0114563	0.00407767	0.00970874	0.0178641	0.0102913	0.00640777	0.00854369	0.0128155	0.00854369	0.00116505	0.00135922	0.00349515	0.0112621	0.00912621	0.00834951	0.0332039	0.0403883	0.0116505	0.0242718	0.0819417	0.0405825	0.0161165	0.0431068	0.0819417	0.0291262	0.0260194	0.0473786	0.0516505	0.0240777	0.0266019	0.0436893	0.0415534
67	0.0330097	0.0295146	0.038835	0.0627184	0.0415534	0.0320388	0.0163107	0.0273786	0.0252427	0.0217476	0.0114563	0.00427184	0.00854369	0.018835	0.00699029	0.00621359	0.0133981	0.0130097	0.00621359	0.0106796	0.0180583	0.0104854	0.00757282	0.0161165	0.0172816	0.0120388	0.00446602	0.00349515	0.00796117	0.021165	0.0184466	0.0145631	0.0561165	0.0681553	0.0238835	0.0353398	0.104466	0.0673786	0.0291262	0.0634951	0.0937864	0.0462136	0.0330097	0.0580583	0.0671845	0.0223301	0.0217476	0.0403883	0.0316505
68	0.0190291	0.018835	0.0275728	0.0374757	0.0295146	0.024466	0.00932039	0.0180583	0.0198058	0.0168932	0.00640777	0.00174757	0.00524272	0.0128155	0.00485437	0.00194175	0.00796117	0.00582524	0.000776699	0.0038835	0.0116505	0.0038835	0.00213592	0.00194175	0.00427184	0.00368932	0	0.00038835	0.00116505	0.00368932	0.00757282	0.00582524	0.0275728	0.0308738	0.00427184	0.0114563	0.0603883	0.0203883	0.00660194	0.0248544	0.0499029	0.011068	0.0128155	0.0221359	0.0242718	0.00951456	0.0116505	0.0192233	0.0170874
69	0.0287379	0.0256311	0.0392233	0.0508738	0.0473786	0.0361165	0.0213592	0.0363107	0.0281553	0.0192233	0.00893204	0.00427184	0.00679612	0.0157282	0.00660194	0.00427184	0.0102913	0.00990291	0.00291262	0.00757282	0.0137864	0.00796117	0.00621359	0.00679612	0.011068	0.00873786	0.00291262	0.0023301	0.00776699	0.0124272	0.0190291	0.0182524	0.0427184	0.0403883	0.0145631	0.0256311	0.0706796	0.0316505	0.0157282	0.0378641	0.0491262	0.023301	0.0217476	0.0295146	0.0281553	0.0165049	0.0174757	0.0231068	0.0229126
70	0.0174757	0.0180583	0.0279612	0.0372816	0.035534	0.0267961	0.0133981	0.023301	0.0236893	0.0161165	0.00718447	0.00194175	0.00446602	0.00854369	0.00446602	0.00135922	0.00524272	0.00543689	0.000970874	0.0038835	0.00718447	0.00407767	0.00135922	0.00330097	0.00621359	0.00466019	0.000582524	0.00116505	0.0038835	0.00640777	0.00893204	0.0112621	0.0330097	0.0264078	0.00757282	0.0139806	0.0528155	0.0174757	0.00699029	0.0225243	0.0299029	0.0112621	0.0112621	0.0180583	0.0161165	0.00912621	0.00990291	0.0149515	0.0151456
71	0.0139806	0.0132039	0.0256311	0.0328155	0.0324272	0.0227184	0.0133981	0.0238835	0.0221359	0.0159223	0.00621359	0.00349515	0.00427184	0.00854369	0.00407767	0.0015534	0.00349515	0.00330097	0.000970874	0.00368932	0.00621359	0.00291262	0.0015534	0.00349515	0.00427184	0.00446602	0.000776699	0.000582524	0.00349515	0.00582524	0.0118447	0.011068	0.0302913	0.0229126	0.00621359	0.012233	0.0446602	0.0132039	0.00640777	0.0184466	0.0225243	0.00873786	0.00873786	0.0132039	0.0124272	0.00699029	0.00757282	0.0128155	0.0116505
72	0.0132039	0.011068	0.0236893	0.027767	0.0312621	0.0209709	0.011068	0.0248544	0.0217476	0.0112621	0.00621359	0.00330097	0.00407767	0.00699029	0.0038835	0.00116505	0.00330097	0.0031068	0.000776699	0.0023301	0.00524272	0.0023301	0.00116505	0.00135922	0.00446602	0.00485437	0.000776699	0.000970874	0.0031068	0.0038835	0.0116505	0.00970874	0.027767	0.0186408	0.00349515	0.0104854	0.0394175	0.0104854	0.00368932	0.0147573	0.015534	0.00524272	0.00699029	0.0108738	0.00932039	0.00582524	0.00660194	0.00912621	0.00932039
73	0.0118447	0.0108738	0.0227184	0.0281553	0.0312621	0.0201942	0.0106796	0.0219417	0.0209709	0.0118447	0.00563107	0.00349515	0.00407767	0.00834951	0.00368932	0.000970874	0.0038835	0.00291262	0.000970874	0.00291262	0.00485437	0.0031068	0.00174757	0.00194175	0.00834951	0.00737864	0.0015534	0.00194175	0.00504854	0.00524272	0.0135922	0.0104854	0.0287379	0.0186408	0.00330097	0.00932039	0.0337864	0.00951456	0.00543689	0.0132039	0.0130097	0.00660194	0.00815534	0.0102913	0.00912621	0.00582524	0.00718447	0.00990291	0.00893204
74	0.0112621	0.0102913	0.0223301	0.0264078	0.031068	0.0203883	0.00990291	0.0242718	0.0223301	0.0106796	0.00737864	0.00291262	0.00466019	0.00776699	0.00213592	0.00174757	0.00407767	0.00194175	0.00038835	0.00271845	0.00563107	0.00194175	0.00135922	0.00116505	0.00718447	0.00873786	0.0015534	0.0031068	0.00563107	0.00854369	0.0126214	0.0126214	0.0299029	0.0180583	0.00485437	0.00912621	0.0326214	0.00951456	0.0031068	0.0143689	0.0143689	0.00660194	0.00601942	0.00932039	0.00990291	0.00524272	0.00815534	0.0102913	0.00912621
75	0.00951456	0.00776699	0.0178641	0.02	0.0252427	0.0147573	0.00563107	0.0182524	0.0161165	0.00990291	0.00621359	0.0038835	0.00407767	0.00796117	0.00213592	0.00252427	0.0038835	0.0023301	0.00135922	0.00368932	0.00563107	0.0023301	0.0023301	0.0023301	0.00970874	0.0116505	0.000776699	0.00349515	0.00718447	0.00815534	0.0137864	0.00970874	0.0219417	0.0135922	0.0038835	0.00621359	0.0221359	0.00815534	0.00194175	0.00912621	0.00951456	0.00368932	0.0038835	0.00601942	0.00776699	0.00271845	0.00427184	0.00737864	0.00776699
76	0.00776699	0.00524272	0.0137864	0.0130097	0.0205825	0.0130097	0.0031068	0.0120388	0.0141748	0.00699029	0.00563107	0.0038835	0.0038835	0.00601942	0.0015534	0.00174757	0.0038835	0.00135922	0.00038835	0.00291262	0.00427184	0.00135922	0.00485437	0.0031068	0.0100971	0.00932039	0.0015534	0.0038835	0.00446602	0.00543689	0.0114563	0.00660194	0.0145631	0.00970874	0.0015534	0.00271845	0.0132039	0.00368932	0.000194175	0.00446602	0.00524272	0.00291262	0.00213592	0.00427184	0.00582524	0.00213592	0.00349515	0.00582524	0.00582524
77	0.00699029	0.00485437	0.0100971	0.00893204	0.0151456	0.00932039	0.0031068	0.00873786	0.0104854	0.00485437	0.00466019	0.00252427	0.00330097	0.00485437	0.00038835	0.00135922	0.0023301	0.00135922	0.000582524	0.0031068	0.00368932	0.0031068	0.00466019	0.0038835	0.0120388	0.0102913	0.00174757	0.00349515	0.00679612	0.00621359	0.011068	0.00485437	0.0130097	0.00796117	0.00135922	0.0015534	0.0100971	0.00582524	0.00038835	0.00349515	0.00427184	0.00563107	0.00330097	0.00349515	0.00699029	0.00330097	0.00446602	0.00524272	0.00699029
78	0.00621359	0.00621359	0.0106796	0.0102913	0.0145631	0.0114563	0.00427184	0.00990291	0.0135922	0.00854369	0.00582524	0.00291262	0.00407767	0.00601942	0.0023301	0.00368932	0.00446602	0.00213592	0.00213592	0.00466019	0.0038835	0.00466019	0.00582524	0.00485437	0.0106796	0.011068	0.0023301	0.00407767	0.00466019	0.00757282	0.0108738	0.00601942	0.0108738	0.00912621	0.0023301	0.00349515	0.0112621	0.00932039	0.00194175	0.00504854	0.0100971	0.00699029	0.00543689	0.00699029	0.00951456	0.00601942	0.00466019	0.00737864	0.00970874
79	0.00368932	0.00330097	0.00660194	0.00660194	0.012233	0.00776699	0.0023301	0.00873786	0.00951456	0.00330097	0.00291262	0.00174757	0.0023301	0.00330097	0.000582524	0.00116505	0.00213592	0.000970874	0.000582524	0.00271845	0.00194175	0.00116505	0.00330097	0.0031068	0.00834951	0.00932039	0.00135922	0.00213592	0.00427184	0.00446602	0.00815534	0.00524272	0.0106796	0.00601942	0.00116505	0.00174757	0.00912621	0.00640777	0.00174757	0.00407767	0.00601942	0.00466019	0.00252427	0.00446602	0.00504854	0.00271845	0.00349515	0.00524272	0.00407767
80	0.00213592	0.00252427	0.00601942	0.00699029	0.00912621	0.00524272	0.00330097	0.00757282	0.00912621	0.0038835	0.0015534	0.00116505	0.00174757	0.00213592	0.000776699	0.00116505	0.00174757	0.000776699	0.000194175	0.00194175	0.00194175	0.00116505	0.00213592	0.00213592	0.00757282	0.00796117	0.00135922	0.0023301	0.00427184	0.00543689	0.00699029	0.00563107	0.00757282	0.00640777	0.00174757	0.00194175	0.00932039	0.00601942	0.00116505	0.00330097	0.00621359	0.00407767	0.00252427	0.00349515	0.00466019	0.00330097	0.00291262	0.00446602	0.00427184
81	0.00349515	0.00330097	0.00737864	0.00854369	0.012233	0.00737864	0.0038835	0.00951456	0.0100971	0.00543689	0.00349515	0.00291262	0.00194175	0.00271845	0.0023301	0.0015534	0.0023301	0.00174757	0.00038835	0.00330097	0.00252427	0.00213592	0.000970874	0.0015534	0.00757282	0.00873786	0.00135922	0.0031068	0.00330097	0.00504854	0.00815534	0.00699029	0.00970874	0.00893204	0.0015534	0.00349515	0.00951456	0.00640777	0.00194175	0.00427184	0.00563107	0.00427184	0.0031068	0.00407767	0.00407767	0.00291262	0.00349515	0.00485437	0.00368932
82	0.0038835	0.0031068	0.00621359	0.00834951	0.0104854	0.00543689	0.0038835	0.00932039	0.0102913	0.00524272	0.00368932	0.00252427	0.00174757	0.00213592	0.0015534	0.00135922	0.00116505	0.000970874	0.000582524	0.00174757	0.00194175	0.0015534	0.00116505	0.0015534	0.00368932	0.00466019	0.00038835	0.00291262	0.00271845	0.0031068	0.00718447	0.00679612	0.00757282	0.00640777	0.00116505	0.0031068	0.00757282	0.00446602	0.00174757	0.00446602	0.00524272	0.00368932	0.00291262	0.0038835	0.00466019	0.00291262	0.00291262	0.0038835	0.00349515
83	0.00407767	0.0031068	0.00524272	0.00718447	0.00873786	0.00504854	0.00368932	0.00834951	0.00932039	0.0038835	0.00291262	0.00194175	0.00194175	0.00174757	0.000970874	0.000582524	0.000582524	0.000776699	0.000582524	0.00213592	0.00213592	0.00116505	0.000970874	0.00135922	0.00330097	0.00349515	0.00038835	0.0031068	0.0023301	0.00213592	0.00621359	0.00621359	0.00796117	0.00446602	0.000582524	0.00271845	0.00815534	0.00252427	0.0015534	0.00504854	0.00485437	0.00252427	0.0023301	0.00349515	0.00427184	0.00252427	0.0023301	0.00349515	0.0031068
84	0.00504854	0.00485437	0.00776699	0.00815534	0.0106796	0.00660194	0.00582524	0.00990291	0.0106796	0.00640777	0.00660194	0.00368932	0.0031068	0.00446602	0.00135922	0.00194175	0.00291262	0.00174757	0.00135922	0.00349515	0.00330097	0.00252427	0.00291262	0.00174757	0.00485437	0.00504854	0.00174757	0.0031068	0.0031068	0.00349515	0.00757282	0.00776699	0.00912621	0.00446602	0.00174757	0.00349515	0.00951456	0.00271845	0.0015534	0.00524272	0.00504854	0.00349515	0.00271845	0.00368932	0.00563107	0.00271845	0.0031068	0.00543689	0.00640777
85	0.00291262	0.0031068	0.00601942	0.00621359	0.00834951	0.00621359	0.00485437	0.00757282	0.00873786	0.00504854	0.00407767	0.00291262	0.00252427	0.0023301	0.00213592	0.00135922	0.00135922	0.000970874	0.000582524	0.00213592	0.00252427	0.000582524	0.000970874	0.000582524	0.00407767	0.00427184	0.00116505	0.00252427	0.0023301	0.00213592	0.00504854	0.00543689	0.00640777	0.00271845	0.000970874	0.00349515	0.00679612	0.0023301	0.000970874	0.00330097	0.00368932	0.0023301	0.00252427	0.00271845	0.00349515	0.00116505	0.0023301	0.0038835	0.00368932
86	0.0031068	0.00330097	0.00446602	0.00368932	0.00699029	0.00446602	0.0031068	0.00485437	0.00699029	0.0031068	0.00368932	0.00271845	0.00194175	0.00213592	0.00194175	0.000776699	0.000970874	0.000582524	0	0.00194175	0.000970874	0.000194175	0.000582524	0.00038835	0.00213592	0.00349515	0.000582524	0.00135922	0.00116505	0.0015534	0.00407767	0.00330097	0.00466019	0.00252427	0.000970874	0.0023301	0.00466019	0.00194175	0.00135922	0.00252427	0.00252427	0.000970874	0.00194175	0.00174757	0.00291262	0.000776699	0.00135922	0.00291262	0.00252427
87	0.0038835	0.0038835	0.00485437	0.00466019	0.00699029	0.00543689	0.0031068	0.00485437	0.00621359	0.00466019	0.00368932	0.00271845	0.00291262	0.00271845	0.000776699	0.00194175	0.00135922	0.000970874	0.000194175	0.00194175	0.00174757	0.000776699	0.000776699	0.000776699	0.00368932	0.00446602	0.000970874	0.00252427	0.00252427	0.00271845	0.00446602	0.00407767	0.00504854	0.0031068	0.00038835	0.00174757	0.00504854	0.00252427	0.00135922	0.00252427	0.00252427	0.00116505	0.00271845	0.0031068	0.0031068	0.00194175	0.0031068	0.00446602	0.00407767
88	0.0031068	0.00252427	0.00407767	0.0038835	0.00601942	0.00485437	0.00252427	0.00446602	0.00621359	0.00407767	0.00330097	0.00252427	0.00194175	0.00213592	0.00213592	0.0015534	0.000776699	0.00116505	0.00038835	0.00252427	0.00116505	0.000776699	0	0.000970874	0.00349515	0.00252427	0.000776699	0.00271845	0.0023301	0.00213592	0.00407767	0.00349515	0.00504854	0.00349515	0.00135922	0.00213592	0.00504854	0.0015534	0.00135922	0.0023301	0.00194175	0.0015534	0.0015534	0.00194175	0.00194175	0.000776699	0.00174757	0.00252427	0.00194175
89	0.00271845	0.00252427	0.00330097	0.00368932	0.00796117	0.00524272	0.00252427	0.00621359	0.00737864	0.0038835	0.00291262	0.0023301	0.00194175	0.00174757	0.000970874	0.00135922	0.0015534	0.000970874	0.000194175	0.00174757	0.0015534	0.000776699	0.000194175	0.00038835	0.00213592	0.00271845	0.00038835	0.0015534	0.00174757	0.000582524	0.00407767	0.00330097	0.00504854	0.0023301	0.000776699	0.00213592	0.00466019	0.00135922	0.00116505	0.00194175	0.00252427	0.00135922	0.00135922	0.00194175	0.0023301	0.00135922	0.0015534	0.00194175	0.0023301
90	0.00271845	0.00271845	0.00466019	0.00660194	0.00951456	0.00563107	0.00427184	0.00757282	0.00834951	0.00446602	0.00446602	0.00543689	0.00330097	0.00407767	0.00194175	0.00330097	0.00271845	0.0015534	0.000970874	0.00349515	0.00194175	0.00135922	0.00116505	0.0015534	0.00349515	0.00291262	0.00174757	0.00368932	0.00349515	0.0031068	0.00757282	0.00601942	0.00757282	0.00485437	0.0023301	0.0023301	0.00757282	0.00407767	0.00174757	0.00291262	0.00427184	0.00194175	0.0023301	0.00291262	0.0031068	0.00174757	0.00174757	0.00252427	0.00407767
91	0.0015534	0.00174757	0.00349515	0.0031068	0.00543689	0.00368932	0.00194175	0.00524272	0.00621359	0.00368932	0.00291262	0.0031068	0.00252427	0.0031068	0.000582524	0.0015534	0.00194175	0.00116505	0.000194175	0.00174757	0.0015534	0.00038835	0.000194175	0.000194175	0.00174757	0.00213592	0.000582524	0.00291262	0.00213592	0.00194175	0.00485437	0.00330097	0.0038835	0.0031068	0.000776699	0.00038835	0.00446602	0.00116505	0.000970874	0.00116505	0.0023301	0.00135922	0.0015534	0.00213592	0.00194175	0.00116505	0.00135922	0.00213592	0.0023301
92	0.00174757	0.00194175	0.00330097	0.00485437	0.00718447	0.00466019	0.00194175	0.00582524	0.00601942	0.00427184	0.00504854	0.00446602	0.00252427	0.00368932	0.0015534	0.00213592	0.00252427	0.00135922	0.00038835	0.00213592	0.00194175	0.000776699	0.000970874	0.000582524	0.00213592	0.00271845	0.0015534	0.00330097	0.00291262	0.0023301	0.00504854	0.00407767	0.00563107	0.00427184	0.00135922	0.0015534	0.00563107	0.0023301	0.000582524	0.00213592	0.00271845	0.00116505	0.00135922	0.00194175	0.00349515	0.00174757	0.00271845	0.00330097	0.00582524
93	0.00135922	0.00194175	0.00291262	0.00271845	0.00427184	0.00330097	0.000776699	0.00427184	0.00582524	0.00252427	0.00368932	0.00446602	0.0031068	0.00271845	0.000776699	0.00213592	0.0023301	0.000776699	0.000194175	0.00213592	0.00135922	0.000776699	0.000970874	0.00038835	0.00174757	0.00291262	0.000970874	0.00349515	0.00349515	0.00271845	0.00582524	0.00349515	0.00485437	0.00368932	0.000582524	0.000776699	0.00368932	0.000970874	0.000194175	0.000582524	0.000970874	0.000970874	0.000776699	0.0015534	0.00174757	0.000776699	0.0015534	0.00174757	0.00252427
94	0.00135922	0.0015534	0.0015534	0.00252427	0.00446602	0.00271845	0.000970874	0.00446602	0.00601942	0.00368932	0.0038835	0.0023301	0.00194175	0.0031068	0.000970874	0.00135922	0.000970874	0.000582524	0.000194175	0.00174757	0.0015534	0.000194175	0.000194175	0.000194175	0.00174757	0.00194175	0.000582524	0.00271845	0.00213592	0.00252427	0.00601942	0.00407767	0.0038835	0.00330097	0.000970874	0.000970874	0.00446602	0.00194175	0.00038835	0.0015534	0.0015534	0.000970874	0.000970874	0.000970874	0.00116505	0.000582524	0.000970874	0.00194175	0.0023301
95	0.00174757	0.00135922	0.00194175	0.00194175	0.00466019	0.00252427	0.000970874	0.00252427	0.00563107	0.00291262	0.00252427	0.0015534	0.00135922	0.00252427	0.000776699	0.000776699	0.00116505	0.000582524	0.000194175	0.00135922	0.0015534	0.00038835	0.00038835	0.000194175	0.00135922	0.00194175	0.00038835	0.0023301	0.0015534	0.0015534	0.00466019	0.00194175	0.00271845	0.00252427	0.000194175	0.00116505	0.00330097	0.00116505	0.00038835	0.00174757	0.00271845	0.00116505	0.000970874	0.00135922	0.00135922	0.00116505	0.0015534	0.00194175	0.00135922
96	0.00330097	0.0031068	0.0038835	0.0038835	0.00543689	0.00368932	0.00213592	0.00368932	0.00563107	0.00368932	0.0031068	0.0015534	0.00174757	0.00252427	0.000970874	0.00135922	0.00174757	0.000970874	0.000582524	0.00213592	0.00271845	0.00038835	0.000970874	0.00116505	0.00213592	0.00252427	0.00116505	0.00291262	0.00252427	0.00194175	0.00427184	0.00330097	0.00291262	0.00330097	0.000776699	0.000970874	0.00407767	0.00174757	0.000970874	0.0015534	0.00271845	0.0015534	0.00135922	0.00174757	0.0023301	0.00135922	0.0023301	0.00252427	0.00194175
97	0.00213592	0.00271845	0.00446602	0.00407767	0.00582524	0.00368932	0.00174757	0.00330097	0.00504854	0.0023301	0.0023301	0.0023301	0.00194175	0.00271845	0.00116505	0.000970874	0.00174757	0.0015534	0.000194175	0.00194175	0.00174757	0.000776699	0.000582524	0.000776699	0.00194175	0.00330097	0.000776699	0.00271845	0.0023301	0.00213592	0.00349515	0.00213592	0.0031068	0.00291262	0.000776699	0.00116505	0.00407767	0.00174757	0.00038835	0.00174757	0.00271845	0.00116505	0.00116505	0.00174757	0.00135922	0.0015534	0.00116505	0.0023301	0.00194175
98	0.00252427	0.00291262	0.00466019	0.00349515	0.00601942	0.00466019	0.00174757	0.00291262	0.00621359	0.00291262	0.00330097	0.00252427	0.00213592	0.00291262	0.0015534	0.0015534	0.00174757	0.00116505	0.00038835	0.00174757	0.00116505	0.000582524	0.000582524	0	0.0015534	0.00194175	0.000582524	0.0023301	0.00252427	0.0015534	0.00368932	0.00271845	0.0023301	0.00291262	0.000582524	0.00135922	0.00368932	0.00213592	0.000582524	0.00116505	0.00194175	0.00116505	0.000776699	0.00135922	0.00135922	0.000582524	0.000970874	0.00135922	0.00135922
99	0.0031068	0.00349515	0.00563107	0.00524272	0.00679612	0.00485437	0.00271845	0.00427184	0.00660194	0.00485437	0.00466019	0.0038835	0.00349515	0.00466019	0.00116505	0.00291262	0.00213592	0.00116505	0.000582524	0.00252427	0.00135922	0.000970874	0.000582524	0.00116505	0.0023301	0.00349515	0.00174757	0.00427184	0.00291262	0.00252427	0.00466019	0.00330097	0.00407767	0.00330097	0.000776699	0.00116505	0.00368932	0.00174757	0.00038835	0.00252427	0.00213592	0.000776699	0.00116505	0.000970874	0.00174757	0.000970874	0.00174757	0.00174757	0.0023301
100	0.00252427	0.0023301	0.00427184	0.00368932	0.00582524	0.00446602	0.00174757	0.0031068	0.00543689	0.0031068	0.00330097	0.00194175	0.00213592	0.00291262	0.000970874	0.00174757	0.00116505	0.000582524	0.00038835	0.00135922	0.000776699	0.00038835	0.00038835	0.00038835	0.00194175	0.00116505	0.000582524	0.0023301	0.00174757	0.00135922	0.00407767	0.00213592	0.00271845	0.0023301	0.000970874	0.000970874	0.00271845	0.00116505	0.000776699	0.00252427	0.0015534	0.000582524	0.000582524	0.00116505	0.000582524	0.000194175	0.00116505	0.0015534	0.000776699
101	0.00252427	0.0015534	0.00446602	0.00368932	0.00601942	0.00291262	0.0015534	0.00330097	0.00427184	0.00291262	0.00291262	0.0023301	0.00271845	0.00291262	0.00116505	0.0015534	0.000776699	0.000776699	0.00038835	0.000776699	0.000970874	0.00038835	0.00038835	0	0.00135922	0.0015534	0.00038835	0.00291262	0.00194175	0.000582524	0.0031068	0.00174757	0.00291262	0.0023301	0.00038835	0.00116505	0.00213592	0.00116505	0.000582524	0.0015534	0.000970874	0.000582524	0.000776699	0.00135922	0.000776699	0.00116505	0.00135922	0.0015534	0.0015534
102	0.00252427	0.00135922	0.0038835	0.00349515	0.00485437	0.00349515	0.000970874	0.00368932	0.00485437	0.0023301	0.00271845	0.0015534	0.00194175	0.00194175	0.00116505	0.00116505	0.000776699	0.000776699	0.00038835	0.0015534	0.00135922	0.00038835	0.000776699	0.00038835	0.00135922	0.00174757	0.000776699	0.00252427	0.00174757	0.000970874	0.00271845	0.0015534	0.0023301	0.00174757	0.000776699	0.000970874	0.0023301	0.000776699	0.000776699	0.000970874	0.000970874	0.000582524	0.000970874	0.000582524	0.000582524	0.000582524	0.000970874	0.00116505	0.00135922
103	0.00135922	0.0015534	0.00330097	0.0023301	0.00427184	0.00291262	0.0015534	0.00213592	0.00271845	0.00194175	0.0015534	0.00116505	0.00116505	0.00194175	0.000970874	0.000970874	0.000776699	0.00038835	0.00038835	0.00174757	0.000776699	0.000194175	0.000582524	0.000582524	0.00213592	0.0023301	0.000776699	0.00116505	0.00174757	0.00116505	0.00291262	0.0015534	0.00174757	0.00116505	0.000194175	0.000776699	0.000970874	0.00038835	0.000776699	0.000776699	0.00038835	0.000194175	0.000776699	0.000582524	0.00038835	0.000582524	0.00116505	0.00135922	0.00116505
104	0.0015534	0.00116505	0.00213592	0.00116505	0.00330097	0.00174757	0.000582524	0.00116505	0.00252427	0.00116505	0.0015534	0.000582524	0.000970874	0.00116505	0	0.000776699	0.000582524	0.000194175	0.000194175	0.000970874	0.000582524	0.000194175	0.00038835	0.00038835	0.0015534	0.00271845	0.000194175	0.00116505	0.00174757	0.000776699	0.00252427	0.000970874	0.00038835	0.000776699	0.000194175	0.000194175	0.000776699	0.00038835	0.000194175	0.000776699	0.00038835	0.00038835	0.000582524	0.000582524	0.000582524	0.00038835	0.000776699	0.0015534	0.00135922
105	0.00135922	0.00135922	0.00291262	0.00213592	0.00368932	0.0031068	0.00116505	0.00194175	0.00368932	0.00135922	0.00194175	0.00038835	0.00116505	0.00116505	0.00038835	0.00038835	0.00038835	0.000582524	0.000194175	0.00174757	0.00116505	0.00038835	0.000970874	0.000194175	0.00271845	0.0031068	0.00038835	0.00135922	0.00194175	0.000970874	0.00271845	0.00174757	0.00116505	0.000776699	0.000194175	0.000194175	0.000776699	0.000582524	0	0.000970874	0.00135922	0.00038835	0.000776699	0.000970874	0.000970874	0.000582524	0.000776699	0.00116505	0.00135922
106	0.0015534	0.00135922	0.00252427	0.00174757	0.00349515	0.00271845	0.000776699	0.000776699	0.00271845	0.00116505	0.000776699	0.000776699	0.00116505	0.000776699	0	0.000194175	0.000582524	0.000194175	0	0.000970874	0.00038835	0	0.00135922	0.000776699	0.0031068	0.0031068	0.00116505	0.000970874	0.0015534	0.000776699	0.00291262	0.000582524	0.00116505	0.000582524	0.000194175	0	0.000582524	0.000582524	0	0.000582524	0.000776699	0.000776699	0.000776699	0.000970874	0.000776699	0.000582524	0.000970874	0.0015534	0.0015534
107	0.000776699	0.000776699	0.00252427	0.00116505	0.00213592	0.0023301	0.000582524	0.0015534	0.00135922	0.00116505	0.0015534	0.00116505	0.0015534	0.0015534	0.000582524	0.00116505	0.00135922	0.00038835	0.000194175	0.00116505	0.000582524	0	0.000582524	0.00038835	0.00252427	0.00330097	0.000582524	0.00135922	0.00194175	0.0015534	0.00252427	0.000970874	0.000970874	0.00135922	0	0.000194175	0.000582524	0.000582524	0	0.00038835	0.000776699	0.00038835	0	0.00038835	0.000776699	0.00038835	0.00038835	0.00116505	0.00135922
108	0.000582524	0.00038835	0.00135922	0.000776699	0.00116505	0.0015534	0.00038835	0.000776699	0.000970874	0.000582524	0.000970874	0.00038835	0.000776699	0.000970874	0	0	0.000970874	0	0	0.000194175	0.000194175	0	0.000194175	0	0.00174757	0.0023301	0	0.000970874	0.00135922	0.00038835	0.0015534	0.00038835	0.00038835	0.000970874	0	0.00038835	0.000582524	0.00038835	0	0.00038835	0.00038835	0.000194175	0	0.00038835	0.00038835	0.000194175	0.000582524	0.00116505	0.000776699
109	0.000776699	0.000776699	0.00116505	0.000776699	0.00174757	0.00194175	0.000582524	0.000970874	0.00194175	0.00135922	0.00116505	0.000582524	0.000582524	0.00116505	0.000194175	0.00038835	0.000582524	0.00038835	0	0.000582524	0.000582524	0	0.000194175	0	0.00135922	0.00194175	0	0.000582524	0.000194175	0.000194175	0.00116505	0.00038835	0.000582524	0.000776699	0	0	0.000582524	0.000776699	0	0.000194175	0.000194175	0.00038835	0	0.000194175	0.000776699	0.00038835	0.00038835	0.000776699	0.000582524
110	0.000970874	0.00038835	0.0015534	0.0015534	0.0023301	0.00135922	0.00038835	0.000970874	0.00252427	0.000970874	0.0015534	0.000776699	0.000970874	0.00135922	0.00038835	0.00038835	0.000776699	0.000776699	0.000194175	0.00135922	0.00116505	0.00038835	0.000776699	0.000194175	0.00135922	0.00174757	0.00038835	0.00174757	0.0015534	0.000970874	0.00194175	0.000582524	0.0015534	0.00116505	0.00038835	0.00038835	0.00174757	0.000776699	0.000194175	0.000776699	0.000582524	0.000582524	0.000194175	0.000582524	0.000970874	0	0.00038835	0.000970874	0.000970874
111	0.00116505	0.00116505	0.00213592	0.00194175	0.0031068	0.00291262	0.00116505	0.00252427	0.00271845	0.00213592	0.00194175	0.0015534	0.00194175	0.00116505	0.000194175	0.00116505	0.000776699	0.000582524	0.00038835	0.00194175	0.00135922	0.000582524	0.000776699	0.00038835	0.00135922	0.00174757	0.000970874	0.0023301	0.0023301	0.00174757	0.00349515	0.00194175	0.00174757	0.00174757	0.00038835	0.00038835	0.00213592	0.000582524	0.000194175	0.000776699	0.00116505	0.000582524	0.000582524	0.000970874	0.000970874	0.000776699	0.00116505	0.0015534	0.0015534
112	0.00116505	0.000776699	0.0015534	0.00135922	0.00213592	0.00135922	0.000194175	0.000776699	0.00174757	0.00038835	0.00135922	0.000582524	0.000970874	0.000970874	0.000194175	0.00038835	0.000970874	0.000194175	0	0.000776699	0.00116505	0	0.000194175	0	0.00038835	0.000970874	0.00038835	0.00116505	0.00174757	0.000776699	0.00213592	0.000582524	0.00174757	0.00116505	0.00038835	0.000194175	0.00194175	0.000194175	0	0.000194175	0.000582524	0.000194175	0	0.00038835	0.00038835	0	0.000194175	0.00038835	0.000582524
113	0.00174757	0.00174757	0.00213592	0.00252427	0.00194175	0.00135922	0.00116505	0.00135922	0.00174757	0.00174757	0.00213592	0.00174757	0.00252427	0.0015534	0.000582524	0.00194175	0.00213592	0.000582524	0.00038835	0.00271845	0.00135922	0.000776699	0.000194175	0.000194175	0.0015534	0.0023301	0.0015534	0.00291262	0.00271845	0.00194175	0.00349515	0.0015534	0.00174757	0.00213592	0.000194175	0.00038835	0.00271845	0.000776699	0.00038835	0.000970874	0.0015534	0.00116505	0.000776699	0.000776699	0.00194175	0.000582524	0.000776699	0.00174757	0.00252427
114	0.00174757	0.000776699	0.00271845	0.00174757	0.00252427	0.00135922	0.00116505	0.0015534	0.00135922	0.00135922	0.00194175	0.000970874	0.00174757	0.000970874	0.000582524	0.00116505	0.00135922	0.00038835	0.00038835	0.00135922	0.00135922	0.000194175	0.000582524	0.000194175	0.000970874	0.00135922	0.000582524	0.00213592	0.000970874	0.000776699	0.00291262	0.00116505	0.0023301	0.00174757	0.00038835	0.000582524	0.00116505	0.00038835	0.000194175	0.0015534	0.00116505	0.000582524	0.000776699	0.00174757	0.00116505	0.000776699	0.00116505	0.00213592	0.00135922
115	0.00116505	0.000582524	0.00213592	0.0015534	0.00213592	0.000776699	0.000194175	0.000970874	0.000776699	0.00038835	0.000970874	0.00116505	0.000970874	0.00038835	0	0.00038835	0.000582524	0	0	0.00135922	0.000776699	0	0.000582524	0	0.000582524	0.00038835	0	0.000776699	0.000582524	0	0.00213592	0.00038835	0.00135922	0.000776699	0	0	0.00135922	0	0	0.000776699	0.00038835	0.000194175	0.000582524	0.000970874	0.00038835	0.000194175	0.000970874	0.00116505	0.000776699
116	0.0015534	0.000776699	0.0031068	0.00194175	0.00291262	0.00174757	0.000194175	0.00116505	0.0015534	0.000776699	0.000970874	0.00116505	0.000970874	0.000582524	0.000194175	0.000582524	0.00135922	0.000194175	0	0.000970874	0.000582524	0.000582524	0.000582524	0.00038835	0.000970874	0.00135922	0	0.000776699	0.000582524	0.00038835	0.0015534	0.00116505	0.0015534	0.000582524	0	0.00038835	0.00194175	0.00038835	0.000194175	0.00116505	0.000582524	0.000582524	0.00038835	0.00116505	0.000582524	0.000194175	0.000776699	0.00135922	0.000970874
117	0.000970874	0.000970874	0.0023301	0.00174757	0.00271845	0.00174757	0.000582524	0.00116505	0.00174757	0.000582524	0.00038835	0.000970874	0.00038835	0.00038835	0.000194175	0.000194175	0.000776699	0.000194175	0	0.000970874	0.000776699	0.000194175	0.00038835	0.000194175	0.00135922	0.0015534	0.00038835	0.00135922	0.000970874	0.000776699	0.00271845	0.000582524	0.00174757	0.000776699	0.000194175	0.00038835	0.00252427	0.000582524	0	0.00116505	0.000776699	0.00038835	0.00038835	0.00038835	0.000776699	0.000194175	0.00038835	0.00116505	0.00038835
118	0.000970874	0.00116505	0.00213592	0.00194175	0.00252427	0.00194175	0.000582524	0.000970874	0.000582524	0.000582524	0.000776699	0.000582524	0.000776699	0.00038835	0.00038835	0.000582524	0.000582524	0.00038835	0	0.000970874	0.000582524	0	0.000194175	0.000194175	0.00174757	0.00213592	0.00038835	0.000582524	0.000970874	0.000776699	0.00213592	0.000582524	0.000970874	0.000776699	0	0.000194175	0.00116505	0.00038835	0.000194175	0.00116505	0.000776699	0.000194175	0.000194175	0.000776699	0.000970874	0	0.00038835	0.000776699	0.000776699
119	0.00135922	0.00174757	0.00330097	0.0023301	0.0031068	0.0023301	0.000582524	0.00174757	0.0015534	0.000582524	0.00135922	0.00135922	0.000970874	0.000776699	0.000582524	0.000776699	0.000970874	0.000582524	0.00038835	0.00116505	0.00135922	0.00038835	0.000970874	0.000582524	0.00271845	0.00291262	0.000776699	0.00135922	0.00174757	0.000970874	0.0023301	0.000970874	0.0015534	0.000970874	0.000194175	0.00038835	0.0023301	0.000970874	0	0.00116505	0.000582524	0.000582524	0.00038835	0.000970874	0.000970874	0.00116505	0.000970874	0.00135922	0.0015534
120	0.00174757	0.0015534	0.00213592	0.00135922	0.00252427	0.0023301	0.000776699	0.000776699	0.00116505	0.000970874	0.000970874	0.00116505	0.00116505	0.000970874	0.00038835	0.000776699	0.000970874	0.00038835	0	0.00116505	0.00116505	0.000194175	0.000582524	0.00038835	0.0015534	0.00271845	0.000194175	0.00135922	0.00116505	0.000776699	0.00213592	0.000776699	0.00213592	0.00116505	0	0.00038835	0.00174757	0.000776699	0	0.000776699	0.000970874	0.00038835	0.000194175	0.000970874	0.000970874	0.000194175	0.00038835	0.00116505	0.000970874
121	0.00174757	0.00174757	0.00291262	0.00213592	0.0031068	0.0031068	0.000582524	0.00194175	0.00252427	0.0023301	0.00213592	0.00194175	0.00213592	0.00271845	0.00038835	0.000970874	0.00135922	0.000970874	0	0.00116505	0.00135922	0.00038835	0.00038835	0.000194175	0.00213592	0.0031068	0.00038835	0.00116505	0.00252427	0.00194175	0.00349515	0.0015534	0.00291262	0.0015534	0.00038835	0.00038835	0.0023301	0.000582524	0.00038835	0.00135922	0.00135922	0.000970874	0.000970874	0.00116505	0.00116505	0.000970874	0.000776699	0.00116505	0.0015534
122	0.000582524	0.00116505	0.00116505	0.0015534	0.0031068	0.00213592	0.000194175	0.00135922	0.00271845	0.00135922	0.00213592	0.00135922	0.0015534	0.0015534	0.000582524	0.000582524	0.000776699	0.00038835	0	0.00038835	0.00038835	0	0	0	0.000970874	0.00213592	0.00038835	0.00194175	0.00174757	0.0015534	0.00174757	0.00116505	0.00271845	0.0015534	0.000582524	0.00038835	0.00174757	0.00038835	0	0.00038835	0.000776699	0	0.000194175	0.000776699	0.00038835	0.000582524	0.000582524	0.00135922	0.000970874
123	0.00135922	0.00116505	0.0031068	0.00174757	0.00466019	0.00291262	0.00135922	0.00252427	0.00563107	0.00252427	0.00252427	0.0015534	0.00174757	0.00194175	0.00038835	0.000582524	0.000194175	0.00038835	0	0.000776699	0.00038835	0.000194175	0.000194175	0.000194175	0.000582524	0.0031068	0.00038835	0.00174757	0.00194175	0.00174757	0.00330097	0.0023301	0.00349515	0.00174757	0.000194175	0.00116505	0.00174757	0.00038835	0.000194175	0.000776699	0.000970874	0.00038835	0.000194175	0.000776699	0.00116505	0.000194175	0.00116505	0.00116505	0.0015534
124	0.00194175	0.0015534	0.00271845	0.00271845	0.00446602	0.00368932	0.00116505	0.00466019	0.00485437	0.0031068	0.00368932	0.00213592	0.00252427	0.00174757	0.000776699	0.00135922	0.000970874	0.000582524	0	0.000970874	0.00038835	0	0.000194175	0.000194175	0.00038835	0.00174757	0.000582524	0.00213592	0.00213592	0.0015534	0.00407767	0.00407767	0.00466019	0.0038835	0.000582524	0.000970874	0.00291262	0.00116505	0.000194175	0.00116505	0.0023301	0.000582524	0.000970874	0.00194175	0.0023301	0.00135922	0.0015534	0.0023301	0.00194175
125	0.000970874	0.00116505	0.00194175	0.0023301	0.00407767	0.0023301	0.000582524	0.00271845	0.00446602	0.0015534	0.0023301	0.00194175	0.00135922	0.000970874	0.000776699	0.000582524	0.00038835	0.00038835	0	0.000194175	0.000194175	0	0	0	0	0.00135922	0	0.00116505	0.00135922	0.00116505	0.00271845	0.00252427	0.00466019	0.00291262	0	0.00038835	0.0031068	0.000776699	0	0.000776699	0.0015534	0.000194175	0.000194175	0.000582524	0.000776699	0.000194175	0.00038835	0.00135922	0.0015534
126	0.00116505	0.00116505	0.00252427	0.00330097	0.00466019	0.00271845	0.000776699	0.00466019	0.00485437	0.00174757	0.00174757	0.00135922	0.00116505	0.0015534	0.00038835	0.000582524	0.000194175	0.000194175	0	0.00038835	0.000582524	0	0	0	0	0.00038835	0.000194175	0.00135922	0.000970874	0.000582524	0.00368932	0.00194175	0.00485437	0.00368932	0.00038835	0.000776699	0.0038835	0.00135922	0.000194175	0.00116505	0.00213592	0.000194175	0.00038835	0.000582524	0.000582524	0.00038835	0.00038835	0.000776699	0.000776699
127	0.00116505	0.00116505	0.0031068	0.00485437	0.00640777	0.00291262	0.0015534	0.00563107	0.00621359	0.0031068	0.00252427	0.0015534	0.00135922	0.00174757	0.000970874	0.000970874	0.00116505	0.000194175	0	0.000970874	0.00135922	0.000194175	0	0	0.00038835	0.00116505	0.000194175	0.00174757	0.00194175	0.00252427	0.00524272	0.00466019	0.00601942	0.00427184	0.000970874	0.0015534	0.00582524	0.00174757	0.00038835	0.00135922	0.00194175	0.000194175	0.000582524	0.000776699	0.00038835	0.000194175	0.000582524	0.00135922	0.000776699
128	0.00174757	0.00213592	0.00543689	0.00737864	0.00951456	0.00582524	0.00368932	0.00970874	0.00990291	0.00640777	0.00543689	0.00349515	0.00349515	0.00368932	0.0015534	0.00213592	0.00252427	0.000776699	0	0.00135922	0.0015534	0.00038835	0.000194175	0.00038835	0.000776699	0.00174757	0.000582524	0.00213592	0.00330097	0.00271845	0.00660194	0.00660194	0.00951456	0.00504854	0.00116505	0.0038835	0.00854369	0.00252427	0.00116505	0.00291262	0.00349515	0.000582524	0.000776699	0.0015534	0.000970874	0.000776699	0.00116505	0.00135922	0.00174757
129	0.0023301	0.00446602	0.00543689	0.00912621	0.00990291	0.00679612	0.00543689	0.0102913	0.0112621	0.00757282	0.00660194	0.00504854	0.0031068	0.00504854	0.00330097	0.0031068	0.0023301	0.00174757	0.000970874	0.00194175	0.00194175	0.000970874	0.00038835	0.00038835	0.00135922	0.00213592	0.00194175	0.00252427	0.00252427	0.00330097	0.00796117	0.00757282	0.00951456	0.00582524	0.00213592	0.00368932	0.00893204	0.00213592	0.00116505	0.00271845	0.00368932	0.00174757	0.0015534	0.00271845	0.00271845	0.000970874	0.00174757	0.0015534	0.00135922
130	0.00330097	0.00330097	0.00563107	0.00776699	0.00873786	0.00601942	0.00407767	0.00873786	0.0120388	0.00640777	0.00524272	0.00213592	0.00271845	0.00368932	0.00135922	0.00116505	0.00271845	0.00194175	0.000582524	0.0015534	0.0023301	0.000970874	0.00038835	0.000582524	0.00038835	0.00135922	0.000194175	0.00174757	0.00174757	0.00135922	0.00427184	0.00582524	0.00854369	0.00485437	0.000582524	0.0031068	0.00796117	0.0023301	0.000776699	0.0031068	0.00368932	0.00116505	0.00135922	0.00174757	0.0015534	0.00116505	0.000970874	0.0015534	0.00116505
131	0.00116505	0.00116505	0.00194175	0.00252427	0.00679612	0.00252427	0.0015534	0.00621359	0.0104854	0.00621359	0.00543689	0.00174757	0.00135922	0.00349515	0.000194175	0.000582524	0.00116505	0.000582524	0.000194175	0.000776699	0.00116505	0.000194175	0.000194175	0	0.00038835	0.000582524	0.00038835	0.00116505	0.00116505	0.00038835	0.00349515	0.00446602	0.00504854	0.00174757	0.000194175	0.000776699	0.00466019	0.000970874	0.00038835	0.00116505	0.00174757	0.000776699	0.000776699	0.0015534	0.00135922	0.00038835	0.000776699	0.000970874	0.000776699
132	0.00116505	0.000776699	0.0023301	0.0031068	0.00699029	0.00368932	0.00252427	0.00699029	0.00893204	0.00466019	0.00349515	0.00194175	0.0015534	0.0038835	0.000970874	0.000194175	0.000582524	0.000194175	0	0.000582524	0.000776699	0	0	0	0	0.00038835	0	0.00038835	0.000776699	0.00038835	0.00271845	0.00466019	0.00601942	0.00174757	0.000194175	0.000776699	0.0038835	0.000776699	0.00038835	0.000970874	0.0015534	0.000776699	0.00038835	0.00135922	0.00116505	0.00038835	0.000776699	0.000970874	0.000776699
133	0.0015534	0.00174757	0.00291262	0.00485437	0.00796117	0.00504854	0.00349515	0.00699029	0.0104854	0.00543689	0.00485437	0.00291262	0.00271845	0.00446602	0.000970874	0.000970874	0.00174757	0.000776699	0	0.00135922	0.00135922	0.000582524	0.00038835	0.000194175	0.000582524	0.000776699	0.000194175	0.00174757	0.0015534	0.00135922	0.00466019	0.00640777	0.00679612	0.0031068	0.000776699	0.00213592	0.00466019	0.00116505	0.00038835	0.00174757	0.00252427	0.000776699	0.00116505	0.00135922	0.00194175	0.000776699	0.00135922	0.00135922	0.000582524
134	0.00116505	0.00135922	0.00194175	0.00252427	0.00563107	0.00330097	0.00116505	0.00563107	0.00815534	0.00368932	0.00330097	0.0015534	0.000970874	0.00291262	0.000970874	0.000582524	0.000582524	0.000194175	0	0.000194175	0.000776699	0	0	0.000194175	0	0.000582524	0.000194175	0.000776699	0.000582524	0.000582524	0.0031068	0.00466019	0.00485437	0.00174757	0.000194175	0.000582524	0.00213592	0.000970874	0.000194175	0.00135922	0.00174757	0.000970874	0.000970874	0.00174757	0.0015534	0.000776699	0.000970874	0.00174757	0.000970874
135	0.00271845	0.00330097	0.0038835	0.00446602	0.00640777	0.00543689	0.0023301	0.00621359	0.00854369	0.00621359	0.00466019	0.0023301	0.00271845	0.00563107	0.0015534	0.00135922	0.0015534	0.00174757	0.00038835	0.00116505	0.0015534	0.00038835	0.00038835	0.00038835	0.000776699	0.00116505	0.000776699	0.00194175	0.00213592	0.0015534	0.00446602	0.00446602	0.00524272	0.00330097	0.000970874	0.00194175	0.00427184	0.00194175	0.00038835	0.00174757	0.0023301	0.000970874	0.000582524	0.00174757	0.00135922	0.000582524	0.000970874	0.0015534	0.000776699
136	0.000970874	0.00174757	0.00271845	0.0023301	0.00563107	0.00427184	0.00135922	0.00466019	0.00660194	0.0031068	0.00291262	0.00213592	0.0023301	0.00330097	0.000970874	0.000970874	0.0015534	0.000582524	0.000194175	0.00116505	0.000776699	0.00038835	0.000776699	0.000582524	0.000970874	0.000776699	0.00038835	0.0015534	0.000970874	0.000970874	0.00349515	0.0038835	0.00427184	0.00174757	0.00038835	0.00038835	0.0031068	0.00116505	0.000194175	0.000970874	0.00135922	0.00116505	0.000776699	0.00135922	0.0015534	0.000970874	0.00116505	0.00135922	0.00174757
137	0.000582524	0.000776699	0.000776699	0.000776699	0.00252427	0.00174757	0.000776699	0.00291262	0.00446602	0.0023301	0.00291262	0.0015534	0.000970874	0.00194175	0.000194175	0.000582524	0.000776699	0	0.000194175	0.00038835	0.000776699	0.00038835	0.000582524	0.000776699	0.000970874	0.0015534	0.00038835	0.000776699	0.00116505	0.00135922	0.00252427	0.0023301	0.0038835	0.0015534	0.00038835	0.00038835	0.0015534	0.00135922	0.000582524	0.000970874	0.00194175	0.00116505	0.000194175	0.000776699	0.00174757	0.000582524	0.00038835	0.000582524	0.000970874
138	0.00038835	0.000194175	0.00038835	0.00038835	0.00174757	0.00116505	0	0.0015534	0.00291262	0.0015534	0.00135922	0.000970874	0.000776699	0.00116505	0.00038835	0.00038835	0.000194175	0.000194175	0	0.00038835	0.000194175	0	0.000194175	0.00038835	0.00116505	0.00135922	0.000194175	0.000582524	0.00038835	0.000776699	0.00135922	0.00135922	0.00194175	0.00116505	0.000194175	0.000194175	0.000970874	0.00135922	0	0.000194175	0.000970874	0.000776699	0	0.00038835	0.00116505	0.000194175	0.000776699	0.000582524	0.00116505
139	0.00038835	0.00038835	0.00038835	0.000970874	0.00174757	0.00174757	0.00038835	0.00174757	0.00271845	0.00174757	0.00194175	0.0015534	0.00116505	0.00174757	0.000582524	0.000776699	0.00038835	0	0	0.00038835	0.000194175	0	0.000194175	0	0.000970874	0.000970874	0.00038835	0.000582524	0.000582524	0.000582524	0.00116505	0.00135922	0.00194175	0.000970874	0.00038835	0.00038835	0.00116505	0.000194175	0	0.000194175	0.00038835	0.000194175	0.000194175	0.00038835	0.00038835	0.00038835	0.000776699	0.000776699	0.000776699
140	0.000582524	0.000194175	0.00038835	0.000194175	0.0015534	0.00116505	0.000194175	0.0015534	0.00213592	0.00194175	0.00174757	0.00135922	0.00116505	0.000970874	0.00038835	0.000194175	0.000970874	0	0	0.000970874	0	0.000194175	0.00038835	0.00038835	0.0015534	0.00135922	0.000194175	0.000582524	0.00038835	0.00038835	0.0015534	0.00174757	0.00174757	0.000194175	0.000194175	0	0.000970874	0.000776699	0.000194175	0.000194175	0.000776699	0.00038835	0.00038835	0.000776699	0.00135922	0.000582524	0.000582524	0.000776699	0.0015534
141	0.000776699	0	0.000194175	0.000194175	0.000776699	0.00116505	0	0.00116505	0.00194175	0.000776699	0.0015534	0.000776699	0.000582524	0.00116505	0.000194175	0.00038835	0.000194175	0.000194175	0	0.000776699	0.000194175	0.000194175	0.00038835	0.00038835	0.0015534	0.00135922	0.00038835	0.00038835	0.00038835	0.00038835	0.00135922	0.000970874	0.00116505	0	0.000194175	0	0.000582524	0.000194175	0.000194175	0.000194175	0.000194175	0.000194175	0.000194175	0.00038835	0.000582524	0.000194175	0.00038835	0.000776699	0.000970874
142	0.000970874	0.00038835	0.00194175	0.000582524	0.00271845	0.00271845	0.000970874	0.00174757	0.00368932	0.00271845	0.00252427	0.0023301	0.0015534	0.0015534	0.00116505	0.00135922	0.000776699	0.00038835	0.00038835	0.000970874	0.000582524	0.000582524	0.00116505	0.00116505	0.00213592	0.00174757	0.00116505	0.0015534	0.00135922	0.00116505	0.00194175	0.00135922	0.00213592	0.000776699	0.000970874	0.000582524	0.00116505	0.00038835	0	0.000194175	0.000582524	0.000582524	0.000194175	0.00038835	0.000582524	0.000194175	0.000582524	0.000776699	0.00116505
143	0.00038835	0.000970874	0.000776699	0.000582524	0.00174757	0.00252427	0.00038835	0.000970874	0.00330097	0.00135922	0.0015534	0.000970874	0.000970874	0.00174757	0.000194175	0.00038835	0.000194175	0.00038835	0.00038835	0.00116505	0.000776699	0.00038835	0.000582524	0.000776699	0.00271845	0.00174757	0.00038835	0.000776699	0.000776699	0.00038835	0.00213592	0.000970874	0.0015534	0.000194175	0.000194175	0.00038835	0.000970874	0.00038835	0.000194175	0.00038835	0.000582524	0.000776699	0.00038835	0.00116505	0.00116505	0.000970874	0.000970874	0.00116505	0.00135922
144	0.000194175	0.000970874	0.000194175	0	0.000582524	0.0015534	0.000194175	0.00038835	0.000970874	0.00135922	0.000970874	0.000970874	0.000776699	0.000776699	0.00038835	0.00038835	0.000194175	0.000194175	0.000194175	0.000582524	0.000194175	0.000194175	0.00038835	0.000582524	0.00271845	0.00174757	0.00038835	0.00038835	0.000582524	0.000194175	0.000776699	0.00038835	0.00038835	0	0.000194175	0	0	0.000582524	0	0	0.000582524	0.000582524	0.000194175	0.000194175	0.000582524	0.000194175	0.000194175	0.000776699	0.000776699
145	0.00116505	0.00116505	0.0015534	0.00135922	0.00213592	0.00174757	0.000582524	0.000970874	0.00174757	0.00135922	0.00116505	0.000776699	0.000582524	0.00135922	0.000776699	0.000776699	0.000970874	0.000776699	0.000194175	0.00135922	0.00135922	0.000776699	0.0015534	0.0015534	0.00330097	0.00271845	0.00116505	0.000776699	0.00116505	0.000970874	0.00116505	0.000776699	0.00135922	0.000970874	0.000194175	0.000194175	0.0015534	0.000582524	0.000194175	0.00038835	0.000776699	0.00116505	0.000970874	0.00038835	0.000970874	0.000582524	0.000776699	0.000776699	0.0015534
146	0.000582524	0.00116505	0.000194175	0.00038835	0.00116505	0.000582524	0.000194175	0.00038835	0.000970874	0.000776699	0.000582524	0.000776699	0.000776699	0.000582524	0.000194175	0.00038835	0	0	0	0.00038835	0.000582524	0	0	0	0.0015534	0.00135922	0.000194175	0.000194175	0.00038835	0.00038835	0.00038835	0.00038835	0.00038835	0.000194175	0	0	0.000194175	0.000582524	0	0	0.00038835	0.000194175	0	0.00038835	0.000970874	0.00038835	0.000582524	0.000776699	0.00135922
147	0.000970874	0.00116505	0.00174757	0.00174757	0.00213592	0.00271845	0.000582524	0.00135922	0.0015534	0.00174757	0.000970874	0.000582524	0.000582524	0.00174757	0.00038835	0.00038835	0.00135922	0.000970874	0.00038835	0.000776699	0.00116505	0.000776699	0.00038835	0.00038835	0.0015534	0.00174757	0.000194175	0.000582524	0.000776699	0.00038835	0.00038835	0.000582524	0.000194175	0	0	0.00038835	0.0015534	0.000582524	0.000194175	0.00038835	0.00038835	0.00038835	0.000776699	0.000582524	0.000582524	0.00038835	0.000582524	0.000970874	0.00116505
148	0	0.000194175	0.000776699	0.00038835	0.000582524	0.000194175	0	0	0.000776699	0.000582524	0.000970874	0.000194175	0.000582524	0.000582524	0	0.000194175	0.000582524	0	0	0.00038835	0.000970874	0	0.00038835	0.000194175	0.0015534	0.000776699	0.000194175	0.000776699	0.00038835	0.000194175	0.000582524	0	0.00038835	0.000582524	0	0	0.000776699	0.00038835	0	0	0.00038835	0.00038835	0	0.000194175	0.000582524	0.00038835	0.000582524	0.000776699	0.000970874
149	0	0.00038835	0.00038835	0.000776699	0.000970874	0.000194175	0	0.000194175	0.00038835	0.000582524	0.000194175	0.000194175	0.000194175	0.00038835	0	0.000194175	0.000194175	0	0	0.000582524	0.000194175	0	0.00038835	0.000194175	0.000970874	0.00116505	0.000194175	0.00038835	0.000194175	0.00038835	0.000194175	0	0.000194175	0.000194175	0	0	0.000776699	0.000194175	0	0	0.000194175	0.00038835	0.000194175	0.000194175	0.000582524	0.000194175	0.00038835	0.00038835	0.000776699
150	0.00038835	0.00038835	0.000776699	0.000582524	0.000970874	0.000776699	0.000194175	0.000194175	0.00038835	0.000194175	0.000194175	0.000194175	0.000194175	0.00038835	0.000194175	0	0.00038835	0.000194175	0	0	0.000194175	0.000194175	0.000194175	0.00038835	0.00135922	0.000970874	0.000194175	0.000582524	0.000776699	0.00038835	0.000582524	0.00038835	0.000582524	0.00038835	0.000194175	0.000194175	0.000970874	0.00038835	0.000194175	0.00038835	0.00038835	0.000582524	0	0.000194175	0.000776699	0.000582524	0.000194175	0.000776699	0.000776699
151	0	0.000194175	0.000582524	0.000582524	0.000776699	0.00038835	0	0	0.000776699	0.000582524	0.00038835	0.00038835	0.00038835	0.00038835	0.000194175	0.00038835	0.000194175	0.000194175	0	0.000582524	0.00038835	0	0	0	0.000776699	0.00038835	0	0.000582524	0.000582524	0.000194175	0.000582524	0	0.000582524	0.000194175	0.000194175	0	0.000582524	0.000194175	0	0.000194175	0.000194175	0.000194175	0.000194175	0.000194175	0.000194175	0.000194175	0.000194175	0.000194175	0.00038835
152	0	0	0.00038835	0.000194175	0.000582524	0	0	0.000194175	0.000194175	0.00038835	0.000194175	0.000194175	0.000194175	0.00038835	0.000194175	0.000194175	0.00038835	0.000194175	0	0.000194175	0.00038835	0	0	0	0.000582524	0.00038835	0	0.00038835	0.000194175	0	0.000582524	0	0.000582524	0.000194175	0	0	0.000582524	0	0	0.000194175	0.00038835	0	0	0	0.000194175	0.000194175	0.000194175	0.000194175	0.000194175
153	0.000194175	0.000194175	0.000776699	0.000776699	0.0015534	0.00135922	0.000194175	0.00116505	0.00174757	0.00135922	0.000582524	0	0.000194175	0.00116505	0	0	0.000194175	0	0	0.00038835	0.000194175	0	0	0	0.00038835	0.000970874	0	0.000194175	0.000194175	0.000194175	0.000582524	0	0.000776699	0.00038835	0	0	0.00116505	0.000194175	0	0.000194175	0.000194175	0	0	0	0.000194175	0	0	0.000194175	0.000194175
154	0	0	0.000776699	0.00038835	0.000970874	0.00038835	0	0.000582524	0.00194175	0.000194175	0	0	0.000194175	0.000194175	0	0	0.000194175	0	0	0.00038835	0.000194175	0	0	0	0.000194175	0.00038835	0	0.00038835	0.000194175	0	0.00038835	0.000194175	0.000776699	0.00038835	0	0	0.00038835	0	0	0	0	0	0	0	0	0	0	0	0.000194175
155	0.000194175	0.000194175	0.000776699	0.00038835	0.00135922	0.00038835	0.000194175	0.00038835	0.00135922	0.00038835	0.00038835	0.000194175	0.00038835	0.000582524	0	0.000194175	0.00038835	0.000194175	0	0.000582524	0.000194175	0	0	0.000194175	0.000194175	0.000776699	0	0.000970874	0.00038835	0	0.00038835	0	0.000970874	0.000194175	0	0	0.000582524	0.000194175	0	0	0.00038835	0	0	0.000194175	0.000194175	0	0	0.000194175	0.000194175
156	0.000194175	0.00038835	0.000776699	0.000582524	0.000970874	0.000776699	0.00038835	0.000776699	0.00116505	0.000194175	0	0	0.000194175	0.000194175	0	0	0.000194175	0	0	0.000582524	0.000194175	0.000194175	0	0	0.000194175	0.00038835	0	0.00038835	0.00038835	0	0.00038835	0.000194175	0.000582524	0.00038835	0	0.000194175	0.000776699	0	0	0.000194175	0.000194175	0	0	0.000194175	0	0	0	0.000194175	0
157	0.000776699	0.00038835	0.00135922	0.00135922	0.0015534	0.00116505	0.000776699	0.000970874	0.00135922	0.000582524	0.000582524	0	0.000194175	0.00038835	0	0.000194175	0.000582524	0.000194175	0	0.000582524	0.000194175	0	0	0	0.000582524	0.000776699	0	0.000582524	0.000582524	0	0.00038835	0.000776699	0.000970874	0.000582524	0	0.00038835	0.00135922	0.000194175	0.000194175	0.000582524	0.000194175	0.000194175	0.00038835	0.000194175	0.000194175	0	0	0.000194175	0
158	0.000582524	0.00038835	0.000776699	0.00038835	0.000970874	0.000582524	0.000194175	0.00038835	0.000776699	0.000194175	0.000194175	0	0	0	0	0	0.000194175	0	0	0.000194175	0.000194175	0	0	0	0.000194175	0.000194175	0	0.000194175	0.000194175	0	0.00038835	0.000194175	0.00038835	0	0	0.000194175	0.00038835	0	0	0.00038835	0.00038835	0.000194175	0.000194175	0.00038835	0.000194175	0.000194175	0.000194175	0.000194175	0.000194175
159	0.000194175	0	0.000776699	0.000582524	0.00135922	0.000582524	0	0.00038835	0.00038835	0	0	0	0.000194175	0	0	0.000194175	0.000194175	0	0	0.000582524	0.000194175	0	0	0	0.00038835	0.000582524	0.000194175	0.00038835	0.00038835	0.000194175	0.000582524	0.000194175	0.000194175	0.000194175	0	0	0.00038835	0	0	0.00038835	0.000194175	0	0	0.000194175	0	0	0	0.000194175	0
160	0.000194175	0.00038835	0.000776699	0.000582524	0.00116505	0.000582524	0.000194175	0.00038835	0.000194175	0.000194175	0.00038835	0	0.00038835	0.000194175	0	0.00038835	0.00038835	0	0	0.000582524	0.000582524	0	0.000194175	0.000194175	0.000582524	0.000776699	0.000194175	0.000582524	0.000582524	0.00038835	0.00038835	0.000194175	0.00038835	0.000194175	0	0.000194175	0.000194175	0	0	0.00038835	0.000194175	0	0	0.000194175	0	0	0	0	0
161	0.000194175	0.000194175	0.000970874	0.000776699	0.000970874	0	0	0	0	0	0	0	0	0	0	0.000194175	0.000194175	0	0	0.000194175	0	0	0	0.000194175	0.000582524	0.000776699	0.000194175	0.00038835	0.00038835	0.000194175	0.000582524	0	0	0.000194175	0	0	0.000194175	0	0	0.000194175	0	0	0.000194175	0.00038835	0	0	0.00038835	0.00038835	0.000194175
162	0.00038835	0.00038835	0.000776699	0.000582524	0.000970874	0.00038835	0	0.000194175	0.000194175	0.000194175	0.00038835	0	0.000194175	0.000194175	0	0.000194175	0.000194175	0	0	0.000970874	0.000194175	0	0.000194175	0.000194175	0.000776699	0.00116505	0.000194175	0.000970874	0.000970874	0.000582524	0.000970874	0.000194175	0.000582524	0.000582524	0	0	0.000194175	0	0	0.000194175	0.00038835	0	0	0	0	0	0	0.000194175	0
163	0.000194175	0	0.000194175	0.00038835	0.00038835	0	0	0.000194175	0.000194175	0	0	0	0	0	0	0	0.000194175	0	0	0.00038835	0.00038835	0	0	0	0.000194175	0.000194175	0	0	0.000194175	0.000194175	0.00038835	0.000194175	0.000582524	0.000194175	0.000194175	0	0.000582524	0.000194175	0	0	0	0	0	0.000194175	0	0.000194175	0.000194175	0.000194175	0.000194175
164	0.000194175	0	0.000194175	0	0.000194175	0	0	0.000194175	0.000776699	0.00116505	0.00174757	0.0015534	0.0015534	0.000582524	0	0.000776699	0.000194175	0	0	0.00038835	0.00038835	0	0.000194175	0	0.00038835	0.00038835	0	0.000194175	0.000194175	0.000194175	0.000776699	0.000970874	0.00038835	0.000194175	0	0	0.000194175	0.000194175	0	0	0.000194175	0	0.000194175	0.00038835	0.000194175	0	0.000194175	0.00038835	0.000194175
165	0.000194175	0.000194175	0.000582524	0.000194175	0.000582524	0.000194175	0	0.000582524	0	0.00038835	0.00135922	0.00135922	0.0015534	0	0	0.000776699	0	0	0	0.00038835	0.00038835	0.000194175	0.000194175	0.000194175	0.00038835	0.000194175	0	0.000194175	0.000194175	0.00038835	0.00135922	0.000970874	0.000194175	0.00038835	0.000194175	0	0.00038835	0.000194175	0	0.000194175	0.000582524	0	0.000194175	0.000194175	0.00038835	0.000194175	0.000194175	0.000776699	0.000776699
166	0.000582524	0.000776699	0.000970874	0.000970874	0.00116505	0.000582524	0.000194175	0.000970874	0.000776699	0	0.00174757	0.00174757	0.00174757	0.00038835	0	0.0015534	0.000582524	0.000194175	0	0.000582524	0.000582524	0.000194175	0.000194175	0.000194175	0.000582524	0.000776699	0.000194175	0.00174757	0.000776699	0.00174757	0.00213592	0.00174757	0.0015534	0.000776699	0.000194175	0.00038835	0.000970874	0.000582524	0	0.000582524	0.000776699	0.000194175	0.00038835	0.000582524	0.00116505	0.000582524	0.000776699	0.000970874	0.00116505
167	0.000776699	0.000194175	0.00038835	0.000970874	0.000970874	0.000582524	0.000776699	0.00213592	0.0023301	0.00194175	0.0023301	0.0015534	0.00213592	0.00194175	0.00135922	0.0015534	0.000194175	0	0	0.00038835	0.00038835	0.000194175	0.000194175	0.000194175	0.00038835	0.000776699	0.00135922	0.00194175	0.00213592	0.00194175	0.0023301	0.00194175	0.00291262	0.0015534	0.0015534	0.000582524	0.0015534	0.000776699	0.00038835	0.000970874	0.000970874	0.000776699	0.000582524	0.000970874	0.000970874	0.000776699	0.000776699	0.00116505	0.00116505
168	0.00038835	0.00038835	0.000582524	0.000776699	0.000776699	0.00038835	0.00213592	0.00194175	0.0023301	0.00194175	0.00194175	0.0015534	0.0015534	0.00194175	0.0015534	0.00135922	0.0015534	0.00116505	0.000970874	0.00038835	0	0.000194175	0.000194175	0.000194175	0.00038835	0.00194175	0.0015534	0.00174757	0.0015534	0.00194175	0.00213592	0.00174757	0.0023301	0.0023301	0.0015534	0.00194175	0.0015534	0.000970874	0.00116505	0.000582524	0.000776699	0.00038835	0.00038835	0.000582524	0.000582524	0.000582524	0.000582524	0.000776699	0.000776699
169	0.00038835	0.000194175	0.00038835	0.000970874	0.00116505	0.0015534	0.00135922	0.0023301	0.00213592	0.00174757	0.00194175	0.00174757	0.0015534	0.00174757	0.00135922	0.0015534	0.00135922	0.00135922	0.00135922	0.00174757	0.00116505	0.000194175	0.000194175	0.00116505	0.00038835	0.00194175	0.00135922	0.00174757	0.00194175	0.00194175	0.0023301	0.00213592	0.00252427	0.0023301	0.00135922	0.00194175	0.00194175	0.000776699	0.00174757	0.000776699	0.000970874	0.00038835	0.000582524	0.000582524	0.000582524	0.000582524	0.000582524	0.000582524	0.000970874
170	0.00038835	0.00038835	0.000194175	0.000776699	0.000194175	0.000582524	0.00135922	0.00252427	0.00174757	0.0015534	0.00174757	0.00135922	0.0015534	0.00135922	0.00135922	0.00135922	0.00135922	0.00135922	0.00135922	0.0015534	0.00135922	0.000194175	0	0.00135922	0.0015534	0.00213592	0.00135922	0.00194175	0.00174757	0.0015534	0.00213592	0.00194175	0.00252427	0.00194175	0.00135922	0.0015534	0.00194175	0.0015534	0.00174757	0.000582524	0.000582524	0.000582524	0.000582524	0.000582524	0.000582524	0.000582524	0.000582524	0.000582524	0.000776699
171	0.000582524	0.00135922	0.00038835	0.000776699	0.00038835	0	0.0015534	0.0015534	0.0015534	0.00135922	0.00135922	0.0015534	0.00135922	0.00135922	0.00135922	0.00135922	0.00135922	0.00135922	0.00135922	0.00135922	0.00135922	0.0015534	0.00135922	0.0015534	0.0015534	0.00174757	0.00135922	0.00174757	0.0015534	0.00135922	0.00194175	0.00194175	0.00252427	0.0015534	0.0015534	0.0015534	0.000970874	0.000970874	0.0015534	0.000776699	0.000582524	0.00038835	0.00038835	0.000582524	0.000582524	0.00038835	0.00038835	0.000582524	0.00038835
172	0.00038835	0.00038835	0.000582524	0.00116505	0.000970874	0.00038835	0.000194175	0.000582524	0.00038835	0.00135922	0.00135922	0.00194175	0.00135922	0.00135922	0.00135922	0.0015534	0.00135922	0.00135922	0.00135922	0.00135922	0.00135922	0.000194175	0	0.0015534	0.00116505	0.00213592	0.0015534	0.0023301	0.0023301	0.00194175	0.00213592	0.00194175	0.000970874	0.00038835	0.0015534	0.000194175	0.00116505	0.00038835	0.00116505	0.000582524	0.000582524	0.000194175	0.000582524	0.000776699	0.00038835	0.000582524	0.000582524	0.000582524	0.000582524
173	0.000582524	0.00038835	0.000582524	0.000970874	0.000582524	0.00038835	0.000194175	0.000776699	0.000776699	0.00038835	0.00194175	0.0023301	0.00135922	0.00135922	0.00135922	0.00174757	0.0015534	0.00135922	0.00116505	0.00135922	0.00116505	0	0.000194175	0.00135922	0.00135922	0.00252427	0.00174757	0.00194175	0.00213592	0.00194175	0.0015534	0.00116505	0.00116505	0.000194175	0.00135922	0.000194175	0.000582524	0	0	0.00038835	0.000582524	0.00038835	0.000582524	0.000776699	0.00038835	0.000582524	0.000776699	0.000970874	0.000970874
174	0.000776699	0.000194175	0.000582524	0.000194175	0.000194175	0.000194175	0	0.000582524	0.00038835	0.00038835	0.0015534	0.00213592	0.00174757	0.00174757	0.000970874	0.0015534	0.0015534	0.000970874	0.000970874	0.0015534	0.000970874	0	0.000194175	0.00116505	0.00116505	0.00194175	0.00135922	0.00194175	0.00174757	0.000970874	0.000970874	0.000582524	0.000776699	0.000194175	0.00038835	0	0.00038835	0	0	0.000194175	0.00038835	0.000194175	0.00038835	0.00038835	0.00038835	0.000194175	0.00038835	0.000776699	0.000582524
175	0.000776699	0.000194175	0.000970874	0.000582524	0.000776699	0.000582524	0.00038835	0.000582524	0.00038835	0.00038835	0.000970874	0.00135922	0.0023301	0.000194175	0.00038835	0.00174757	0.0015534	0	0.000194175	0.0015534	0.000582524	0	0.00038835	0.000970874	0.00174757	0.00194175	0.00135922	0.0023301	0.0023301	0.000776699	0.00116505	0.000582524	0.000970874	0.000776699	0.000582524	0.00038835	0.000776699	0.000194175	0	0.000194175	0.000194175	0.000194175	0.000194175	0.00038835	0.000776699	0.000194175	0.000194175	0.00038835	0.00038835
176	0	0	0	0	0.000194175	0	0.000194175	0.000582524	0.000776699	0.00038835	0.000776699	0.000970874	0.00135922	0.00038835	0.000194175	0.00174757	0.00038835	0	0	0.0015534	0	0	0	0.000194175	0.000776699	0.0015534	0.00116505	0.00252427	0.00194175	0.00116505	0.000776699	0.000776699	0.000776699	0.000194175	0.00038835	0.000194175	0.000582524	0.000194175	0	0	0.000194175	0	0.000194175	0.000194175	0.00038835	0.000194175	0.000194175	0.000582524	0.00038835
177	0	0	0.000194175	0	0.000194175	0	0	0.000194175	0.000194175	0.000194175	0.00038835	0.000582524	0	0.000194175	0	0.00038835	0.000194175	0	0	0.00135922	0	0	0	0.000194175	0.000970874	0.000776699	0.00038835	0.00174757	0.000582524	0.00038835	0.00038835	0.000194175	0.000194175	0	0.000194175	0	0	0	0	0	0	0	0	0	0	0	0.00038835	0.00038835	0.00038835
178	0.000194175	0	0.000194175	0.000194175	0.000194175	0.00038835	0	0.000194175	0.000194175	0.00038835	0.00038835	0.000582524	0.00038835	0.000194175	0	0.000582524	0	0	0	0.000776699	0	0	0	0	0.000582524	0.00135922	0.000582524	0.00174757	0.000970874	0.000582524	0.00038835	0.00038835	0.00038835	0.000194175	0	0	0	0	0	0	0	0	0.000194175	0.000194175	0.000194175	0.000194175	0.000194175	0.00038835	0.00038835
179	0.00038835	0	0.000194175	0.000194175	0.000194175	0.00038835	0	0.00038835	0.00038835	0.000194175	0.00038835	0.000194175	0.00038835	0.000194175	0	0	0	0	0	0	0	0	0	0	0.00038835	0.00116505	0	0.00116505	0.00038835	0.000194175	0.000194175	0.00038835	0.00038835	0	0	0	0	0	0	0	0.000194175	0	0.000194175	0.00038835	0.000194175	0.000194175	0.00038835	0.000582524	0.00038835
180	0.000194175	0.000194175	0.000582524	0.000194175	0.000582524	0.000582524	0	0	0.000582524	0.000194175	0.000194175	0	0	0	0	0	0	0	0	0.000194175	0.000194175	0	0.000194175	0	0.000776699	0.00116505	0.000194175	0.000776699	0.000776699	0.00038835	0.000582524	0.000194175	0.000194175	0	0	0	0	0	0	0.000194175	0.000194175	0	0.000194175	0.00038835	0.00038835	0.000194175	0.000194175	0.000582524	0.000582524
181	0.000582524	0.00038835	0.000582524	0.000776699	0.000776699	0.000582524	0.00038835	0.000582524	0.000582524	0.000776699	0.00038835	0.00038835	0.000194175	0.000194175	0	0	0.000194175	0	0	0.000582524	0.000194175	0.000194175	0.000194175	0.000194175	0.00116505	0.00116505	0.000194175	0.0015534	0.000776699	0.00038835	0.000582524	0.000582524	0.00038835	0.00038835	0	0.000194175	0.000194175	0.000194175	0.000194175	0.00038835	0.000194175	0.000194175	0.00038835	0.00038835	0.000582524	0.00038835	0.00038835	0.000776699	0.00038835
182	0.000194175	0.000194175	0.000582524	0.00038835	0.000970874	0.000970874	0	0.000582524	0.000776699	0	0.000776699	0.00038835	0.000582524	0.000194175	0	0.000194175	0.000194175	0	0	0.000194175	0.00038835	0.000194175	0.00038835	0.00038835	0.00116505	0.00174757	0.00038835	0.000776699	0.000776699	0.000970874	0.00135922	0.000194175	0.000194175	0.000582524	0.000194175	0	0	0.000970874	0	0	0.000194175	0.00038835	0	0.000194175	0	0	0.00038835	0.000194175	0.00038835
183	0.00038835	0.000776699	0.00116505	0.00038835	0.00135922	0.000776699	0.000194175	0.00038835	0.00174757	0.00038835	0.00038835	0.000194175	0.00038835	0.000582524	0	0	0.000194175	0.000194175	0	0.00038835	0.000194175	0.000194175	0.000194175	0.000194175	0.000776699	0.00135922	0.000194175	0.00038835	0.000970874	0.00038835	0.000970874	0.000194175	0.000582524	0.000194175	0	0.000194175	0.00038835	0.000194175	0	0.000194175	0.000194175	0.000194175	0	0.000194175	0	0.000194175	0.000194175	0.000194175	0.00038835
184	0.000194175	0.00038835	0.000970874	0.000776699	0.00174757	0.000582524	0.000194175	0.000776699	0.00174757	0.00116505	0.000970874	0.00038835	0.000582524	0.00116505	0.000194175	0	0.000194175	0.00038835	0	0.000776699	0.00038835	0	0.00038835	0.000582524	0.00135922	0.0023301	0.000582524	0.000970874	0.00174757	0.00116505	0.00135922	0.000776699	0.0015534	0.00116505	0.000194175	0.000194175	0.00038835	0.00038835	0	0.000194175	0.000582524	0.00038835	0.000194175	0	0.000582524	0.00038835	0.000582524	0.000970874	0.000970874
185	0.0015534	0.00116505	0.00135922	0.00174757	0.00271845	0.0023301	0.0015534	0.00252427	0.0023301	0.00135922	0.00135922	0.00038835	0.00038835	0.00135922	0.000582524	0.00038835	0.00038835	0.000970874	0.00038835	0.00135922	0.000582524	0.000194175	0.000582524	0.00038835	0.00135922	0.00213592	0.000582524	0.000970874	0.000776699	0.000582524	0.00174757	0.000970874	0.00116505	0.00135922	0.000582524	0.000194175	0.000970874	0.000582524	0.000194175	0.00038835	0.00135922	0.000582524	0.00038835	0.00038835	0.000776699	0.000582524	0.00038835	0.000194175	0.00038835
186	0.00038835	0.00038835	0.000776699	0.000776699	0.00194175	0.00116505	0.000194175	0.0015534	0.00252427	0.000970874	0.000776699	0.00038835	0.000970874	0.00116505	0.000194175	0.000776699	0.000582524	0.00038835	0.00038835	0.000582524	0.000970874	0.000582524	0.00038835	0.00038835	0.000970874	0.00194175	0.00038835	0.00194175	0.000970874	0.00135922	0.00174757	0.000970874	0.00135922	0.00116505	0.000194175	0.00038835	0.00135922	0.000582524	0.000194175	0.00038835	0.000776699	0.000582524	0.00038835	0.000582524	0.00038835	0.000582524	0.000582524	0.000970874	0.000970874
187	0.000194175	0.000194175	0.00116505	0.000970874	0.00252427	0.0015534	0.000194175	0.00194175	0.00330097	0.00174757	0.00135922	0.000970874	0.000776699	0.0015534	0.000194175	0.000582524	0.000776699	0	0	0.000582524	0.00038835	0	0.000194175	0	0.000970874	0.000582524	0.00038835	0.000970874	0.000970874	0.000776699	0.00213592	0.00116505	0.000970874	0.000970874	0.000194175	0	0.00194175	0.000582524	0	0	0.000582524	0.000194175	0	0.00038835	0.00038835	0.000194175	0	0.000582524	0.000582524
188	0.000970874	0.000582524	0.00174757	0.00174757	0.00368932	0.00213592	0.000776699	0.0023301	0.00291262	0.0015534	0.00194175	0.0015534	0.0015534	0.00174757	0.000776699	0.00135922	0.000776699	0.00038835	0	0.00116505	0.00038835	0.000194175	0	0.000194175	0.000582524	0.00135922	0.000582524	0.00194175	0.0015534	0.00135922	0.00252427	0.0023301	0.0023301	0.00194175	0.000582524	0.00038835	0.00194175	0.000776699	0.00038835	0.000776699	0.00135922	0.00038835	0.000582524	0.000970874	0.000776699	0.00038835	0.00038835	0.0015534	0.000970874
189	0.000970874	0.00116505	0.00252427	0.00271845	0.00446602	0.00291262	0.000970874	0.00291262	0.00291262	0.00174757	0.00252427	0.00174757	0.00291262	0.00174757	0.000970874	0.00135922	0.00135922	0.00038835	0	0.00116505	0.00038835	0	0	0	0.000582524	0.00213592	0.00038835	0.00174757	0.00174757	0.00135922	0.0023301	0.0023301	0.00174757	0.00213592	0.000582524	0.000776699	0.00174757	0.000582524	0	0.00116505	0.00174757	0.000582524	0.00038835	0.000970874	0.000970874	0.000194175	0.00038835	0.000776699	0.000776699
190	0.00466019	0.00291262	0.00640777	0.0031068	0.00563107	0.00699029	0.000970874	0.00252427	0.00271845	0.0015534	0.00194175	0.00194175	0.00213592	0.00194175	0.000970874	0.00116505	0.0015534	0	0	0.000582524	0.000194175	0	0	0	0.000582524	0.0015534	0.00038835	0.0015534	0.000970874	0.000970874	0.00252427	0.0023301	0.00174757	0.00194175	0.000776699	0.000582524	0.00252427	0.00135922	0.000194175	0.0015534	0.00174757	0.00038835	0.00038835	0.00116505	0.000776699	0.00038835	0.000194175	0.000776699	0.000776699
191	0.00407767	0.0038835	0.00699029	0.00427184	0.00737864	0.00640777	0.000776699	0.0023301	0.00466019	0.00407767	0.00271845	0.0023301	0.00291262	0.0023301	0.000970874	0.00174757	0.0015534	0.00038835	0.000194175	0.00135922	0.00038835	0.000194175	0.000194175	0.000582524	0.000776699	0.00194175	0.000970874	0.00213592	0.0023301	0.00174757	0.00446602	0.00213592	0.00271845	0.00291262	0.000776699	0.00116505	0.00291262	0.00116505	0.000582524	0.00194175	0.00116505	0.000582524	0.000582524	0.000582524	0.000582524	0.00038835	0.000776699	0.000582524	0.000776699
192	0.00427184	0.00427184	0.00679612	0.00543689	0.00757282	0.00621359	0.00291262	0.00213592	0.00524272	0.00291262	0.00194175	0.00135922	0.00213592	0.00174757	0.000776699	0.0015534	0.00116505	0.000582524	0.000194175	0.000776699	0.00038835	0.000194175	0	0.00038835	0.000194175	0.00194175	0.000582524	0.00174757	0.00135922	0.000776699	0.00291262	0.0015534	0.00291262	0.00213592	0.000776699	0.000970874	0.00271845	0.00135922	0.000970874	0.00135922	0.0015534	0.000776699	0.000776699	0.00116505	0.000970874	0.00038835	0.000582524	0.000776699	0.000582524
193	0.00563107	0.00563107	0.00621359	0.00621359	0.00699029	0.00601942	0.00524272	0.00563107	0.00621359	0.00446602	0.00135922	0.00135922	0.0015534	0.0015534	0.000582524	0.00116505	0.000776699	0.000970874	0.000194175	0.000776699	0.00038835	0.00038835	0.000194175	0.00038835	0.00038835	0.00135922	0.000776699	0.00252427	0.00135922	0.00116505	0.00252427	0.000970874	0.0023301	0.00194175	0.000194175	0.00135922	0.00252427	0.000970874	0.000776699	0.00466019	0.00174757	0.000194175	0.00194175	0.00116505	0.00135922	0.00038835	0.000776699	0.000970874	0.000970874
194	0.00582524	0.00621359	0.00699029	0.00718447	0.00776699	0.00737864	0.00563107	0.00679612	0.00679612	0.00640777	0.00407767	0.0015534	0.0015534	0.0038835	0.00368932	0.0015534	0.00135922	0.0031068	0.00038835	0.000776699	0.000776699	0.000582524	0.000194175	0.000582524	0.00038835	0.00194175	0.000582524	0.00213592	0.00135922	0.00135922	0.0031068	0.00524272	0.00252427	0.0023301	0.00116505	0.00543689	0.00427184	0.0015534	0.00349515	0.00660194	0.00194175	0.000776699	0.00427184	0.00174757	0.000970874	0.000776699	0.000970874	0.000970874	0.00116505
195	0.00582524	0.00601942	0.00679612	0.00660194	0.00718447	0.00679612	0.00582524	0.00679612	0.00718447	0.00524272	0.00194175	0.00135922	0.0015534	0.0015534	0.0023301	0.000582524	0.000776699	0.00174757	0.000194175	0.000776699	0.00038835	0.000194175	0.00038835	0.000194175	0.000776699	0.00135922	0.000194175	0.00194175	0.000970874	0.000582524	0.00194175	0.00174757	0.00213592	0.00135922	0.000582524	0.00582524	0.00621359	0.00116505	0.00427184	0.00640777	0.0031068	0.00116505	0.00582524	0.00213592	0.000776699	0.000582524	0.000970874	0.000970874	0.000776699
196	0.00640777	0.00679612	0.00737864	0.00815534	0.00815534	0.00815534	0.00621359	0.00757282	0.00757282	0.00621359	0.0023301	0.00194175	0.00194175	0.00194175	0.0023301	0.00116505	0.00116505	0.00349515	0.000194175	0.00135922	0.000970874	0.00291262	0.000582524	0.000776699	0.00135922	0.00194175	0.000582524	0.00174757	0.00252427	0.00174757	0.00252427	0.00252427	0.00291262	0.00174757	0.00135922	0.00563107	0.00601942	0.0031068	0.00504854	0.00660194	0.00563107	0.00407767	0.00543689	0.00543689	0.00466019	0.00291262	0.00524272	0.00368932	0.00271845
197	0.00621359	0.00737864	0.00737864	0.00757282	0.00815534	0.00796117	0.00699029	0.00815534	0.00893204	0.00737864	0.00407767	0.00135922	0.00271845	0.00330097	0.00504854	0.000970874	0.0015534	0.00485437	0.000582524	0.00174757	0.00174757	0.00407767	0.00116505	0.000970874	0.00116505	0.00194175	0.000194175	0.00116505	0.00174757	0.00116505	0.00368932	0.00271845	0.00621359	0.00271845	0.00407767	0.00582524	0.00660194	0.00504854	0.00485437	0.00601942	0.00621359	0.00524272	0.00524272	0.00543689	0.00563107	0.00330097	0.00524272	0.00407767	0.00349515
198	0.00679612	0.00737864	0.00737864	0.00757282	0.00834951	0.00796117	0.00679612	0.00757282	0.00912621	0.00893204	0.0031068	0.00135922	0.00194175	0.00252427	0.00582524	0.000776699	0.000970874	0.00524272	0.0023301	0.000582524	0.00135922	0.00446602	0.000194175	0.00427184	0.000776699	0.000970874	0.000194175	0.0015534	0.00174757	0.00135922	0.0023301	0.00660194	0.00679612	0.00582524	0.00504854	0.00621359	0.00718447	0.00582524	0.00543689	0.00679612	0.00601942	0.00524272	0.00543689	0.00621359	0.00543689	0.00466019	0.00504854	0.00543689	0.00524272
199	0.00582524	0.00699029	0.00699029	0.00757282	0.00815534	0.00854369	0.00660194	0.00776699	0.00912621	0.00757282	0.00271845	0.00116505	0.000776699	0.0023301	0.00485437	0.000582524	0.000970874	0.00446602	0.000582524	0.000582524	0.000776699	0.0038835	0	0.00349515	0.00038835	0.0015534	0.000194175	0.0015534	0.00213592	0.00135922	0.00466019	0.00563107	0.00660194	0.00582524	0.00466019	0.00601942	0.00699029	0.00504854	0.00485437	0.00660194	0.00524272	0.00485437	0.00543689	0.00582524	0.00485437	0.00466019	0.00446602	0.0031068	0.00446602
200	0.00582524	0.00660194	0.00757282	0.00796117	0.00873786	0.00854369	0.00660194	0.00796117	0.00970874	0.00796117	0.00349515	0.0023301	0.0023301	0.00330097	0.00582524	0.000776699	0.00116505	0.00116505	0.000194175	0.000970874	0.00116505	0.00038835	0	0.000194175	0.000970874	0.00194175	0.00038835	0.00194175	0.0015534	0.0015534	0.00330097	0.00621359	0.00640777	0.00582524	0.00427184	0.00601942	0.00776699	0.00504854	0.00485437	0.00640777	0.00582524	0.00466019	0.00563107	0.00504854	0.00291262	0.000776699	0.000776699	0.00135922	0.000970874
201	0.00640777	0.00640777	0.00737864	0.00737864	0.00873786	0.00737864	0.00640777	0.00718447	0.00893204	0.00368932	0.00291262	0.0023301	0.0023301	0.00368932	0.00116505	0.00038835	0.00116505	0.000776699	0	0.000582524	0.00038835	0.00038835	0.000194175	0.00038835	0.000582524	0.00116505	0.000194175	0.00135922	0.0015534	0.00116505	0.0038835	0.00563107	0.00660194	0.00504854	0.00330097	0.00582524	0.00679612	0.00504854	0.00485437	0.00582524	0.00601942	0.0031068	0.00368932	0.00524272	0.0023301	0.000582524	0.000582524	0.00116505	0.0015534
202	0.00485437	0.00621359	0.00854369	0.00815534	0.0102913	0.00640777	0.00543689	0.00990291	0.00718447	0.00543689	0.00407767	0.0023301	0.00349515	0.00427184	0.0015534	0.00116505	0.00194175	0.00174757	0.00038835	0.0015534	0.00116505	0.000970874	0.000776699	0.000582524	0.00174757	0.00271845	0.000776699	0.00252427	0.00271845	0.00174757	0.00446602	0.00349515	0.00796117	0.00524272	0.00135922	0.00679612	0.00893204	0.00466019	0.00174757	0.00640777	0.00601942	0.00213592	0.0015534	0.00524272	0.0023301	0.000970874	0.00135922	0.00252427	0.00213592
203	0.00407767	0.0031068	0.00737864	0.00699029	0.00873786	0.00271845	0.00213592	0.00446602	0.00563107	0.00330097	0.00291262	0.00135922	0.00213592	0.00330097	0.000776699	0.00116505	0.00116505	0.00038835	0.000194175	0.000776699	0.0015534	0.000582524	0.00038835	0.00038835	0.000970874	0.0015534	0.00038835	0.00174757	0.00194175	0.00116505	0.00330097	0.0023301	0.00543689	0.00427184	0.00135922	0.00427184	0.00796117	0.0031068	0.0023301	0.00601942	0.00524272	0.00252427	0.0023301	0.00543689	0.00271845	0.000970874	0.000970874	0.00116505	0.00252427
204	0.00174757	0.00213592	0.00291262	0.00757282	0.00640777	0.00407767	0.00213592	0.00504854	0.00563107	0.00330097	0.00252427	0.00135922	0.00194175	0.0031068	0.00116505	0.000970874	0.0015534	0.000582524	0.000194175	0.00135922	0.00135922	0.00038835	0	0.00038835	0.000970874	0.00135922	0.000582524	0.00213592	0.00174757	0.000970874	0.00271845	0.00368932	0.00679612	0.00446602	0.00135922	0.00349515	0.00854369	0.00291262	0.000582524	0.00563107	0.00563107	0.0015534	0.000776699	0.00407767	0.0015534	0.000776699	0.000970874	0.00135922	0.0015534
205	0.00174757	0.00291262	0.00446602	0.00524272	0.00660194	0.00368932	0.0023301	0.00504854	0.00582524	0.0038835	0.00349515	0.00252427	0.00291262	0.00368932	0.000776699	0.00135922	0.00213592	0.00194175	0.00038835	0.00174757	0.00194175	0.000970874	0.000582524	0	0.000582524	0.0023301	0.00038835	0.00252427	0.00174757	0.00135922	0.0031068	0.00271845	0.00466019	0.00194175	0.000582524	0.000582524	0.00699029	0.00116505	0.00038835	0.00135922	0.00368932	0.000776699	0.00116505	0.0015534	0.00135922	0.00135922	0.00116505	0.0015534	0.00174757
206	0.00174757	0.0023301	0.00271845	0.00504854	0.00543689	0.00466019	0.00213592	0.00524272	0.00601942	0.0031068	0.00291262	0.00116505	0.00174757	0.00213592	0.000582524	0.00135922	0.00213592	0.00116505	0.00038835	0.00213592	0.0015534	0.00038835	0.00038835	0.00038835	0.00174757	0.00271845	0.000776699	0.00271845	0.0023301	0.00194175	0.00485437	0.00349515	0.00466019	0.0038835	0.00135922	0.0015534	0.00757282	0.00174757	0.000776699	0.00349515	0.00485437	0.00135922	0.0015534	0.00194175	0.00194175	0.000970874	0.00135922	0.0023301	0.00271845
207	0.00116505	0.000970874	0.0023301	0.00621359	0.00504854	0.0023301	0.00135922	0.00466019	0.00485437	0.00213592	0.0015534	0.00174757	0.00135922	0.00135922	0.00038835	0.000776699	0.000776699	0.000194175	0	0.00135922	0.000970874	0.000194175	0	0.00038835	0.000776699	0.0023301	0.000582524	0.00174757	0.00213592	0.00174757	0.00330097	0.00252427	0.00563107	0.00485437	0.0015534	0.00271845	0.00660194	0.00252427	0.00116505	0.0038835	0.0038835	0.00174757	0.000582524	0.0031068	0.00349515	0.000970874	0.00135922	0.00174757	0.00194175
208	0.000776699	0.000970874	0.00194175	0.00485437	0.00407767	0.00271845	0.00116505	0.00291262	0.0038835	0.00135922	0.00135922	0.000776699	0.000776699	0.00135922	0.00038835	0.000582524	0.00038835	0.000194175	0	0.00116505	0.00116505	0.000194175	0.000194175	0.000582524	0.000582524	0.00213592	0.000776699	0.00135922	0.00135922	0.000970874	0.00271845	0.00116505	0.00349515	0.0031068	0.000776699	0.00174757	0.00543689	0.00194175	0.000970874	0.00252427	0.00446602	0.00194175	0.00135922	0.00349515	0.00330097	0.000970874	0.0015534	0.00174757	0.00291262
209	0.00116505	0.00116505	0.0023301	0.00252427	0.0038835	0.00194175	0.000970874	0.00213592	0.00291262	0.00194175	0.00135922	0.00038835	0.00038835	0.000776699	0.000194175	0.000776699	0.000582524	0.000582524	0.00038835	0.0015534	0.00135922	0.00038835	0.000582524	0.000194175	0.00135922	0.00194175	0.00038835	0.0015534	0.00174757	0.000970874	0.00330097	0.00116505	0.0023301	0.00213592	0.000194175	0.000776699	0.0038835	0.00135922	0.000194175	0.00135922	0.00349515	0.00116505	0.000776699	0.00174757	0.00271845	0.000582524	0.00116505	0.00194175	0.00252427
210	0.00116505	0.00135922	0.00213592	0.00174757	0.00330097	0.0023301	0.000776699	0.00135922	0.00291262	0.00174757	0.000776699	0.000194175	0.00038835	0.00116505	0.00038835	0	0.000582524	0.00038835	0	0.0015534	0.00116505	0.000582524	0.000582524	0.000194175	0.0015534	0.00194175	0	0.00116505	0.000970874	0.000970874	0.0015534	0.000970874	0.0015534	0.00116505	0.000194175	0.000582524	0.00252427	0.000970874	0.00038835	0.0015534	0.00252427	0.000582524	0.000970874	0.0015534	0.00116505	0.000776699	0.000970874	0.00174757	0.0015534
211	0.00174757	0.00135922	0.0015534	0.00116505	0.00135922	0.00213592	0.000582524	0.000970874	0.00135922	0.000776699	0.000776699	0.000582524	0.00038835	0.000970874	0	0.000194175	0.00038835	0.000582524	0.000194175	0.0015534	0.0015534	0.00038835	0.000582524	0.00038835	0.00291262	0.0023301	0.000194175	0.00116505	0.00116505	0.000582524	0.00174757	0.000776699	0.00135922	0.000970874	0	0	0.00116505	0.000776699	0.000194175	0.000776699	0.000970874	0.000582524	0.00038835	0.00038835	0.000776699	0.00038835	0.000776699	0.000970874	0.0015534
212	0.00194175	0.00135922	0.00194175	0.000970874	0.00174757	0.00271845	0.000582524	0.00038835	0.000970874	0.00116505	0.000970874	0.000776699	0.000776699	0.000776699	0.000776699	0.000970874	0.000776699	0.000582524	0.000776699	0.00213592	0.00194175	0.000776699	0.00116505	0.000970874	0.00446602	0.00446602	0.000970874	0.0015534	0.00213592	0.00194175	0.00291262	0.000970874	0.00135922	0.00135922	0.000582524	0.000194175	0.00038835	0.00135922	0	0.00038835	0.000776699	0.00038835	0.00116505	0.000776699	0.00135922	0.000970874	0.00135922	0.0015534	0.00194175
213	0.00213592	0.0015534	0.0023301	0.000582524	0.00174757	0.00330097	0.000194175	0.000582524	0.00135922	0.000970874	0.000582524	0.000194175	0.00038835	0.000582524	0	0.00038835	0.00038835	0	0	0.0015534	0.0015534	0.000194175	0.000970874	0.000970874	0.00427184	0.00427184	0.000776699	0.000970874	0.00194175	0.00174757	0.00271845	0.000776699	0.000970874	0.0015534	0.000194175	0	0.000194175	0.000776699	0	0.000194175	0	0.000582524	0.000194175	0.000776699	0.000970874	0.0015534	0.0015534	0.00194175	0.00252427
214	0.0015534	0.000970874	0.00174757	0.00116505	0.00135922	0.00135922	0.00038835	0.000776699	0.00174757	0.000970874	0.000582524	0.00038835	0.00038835	0.000194175	0	0.00038835	0.000776699	0.00038835	0.000776699	0.00291262	0.00213592	0.00116505	0.00291262	0.0015534	0.00504854	0.00466019	0.000776699	0.000970874	0.00213592	0.00116505	0.00174757	0.000582524	0.000194175	0.000776699	0.000194175	0	0.000194175	0.000582524	0	0.00038835	0.000582524	0.000582524	0.000776699	0.000970874	0.00135922	0.000970874	0.0015534	0.00213592	0.00291262
215	0.00116505	0.000776699	0.000970874	0.00038835	0.000970874	0.00135922	0.00038835	0.000970874	0.00135922	0.00038835	0.00038835	0.00038835	0	0.000194175	0	0.000194175	0	0.000194175	0.000194175	0.00116505	0.000970874	0.00038835	0.000776699	0.000776699	0.00330097	0.0023301	0.00038835	0.00038835	0.00135922	0.000582524	0.00135922	0.000582524	0.000582524	0.00038835	0	0	0.000582524	0	0	0.00038835	0.000194175	0.000194175	0.000194175	0.00038835	0.000970874	0.00038835	0.000776699	0.00116505	0.00135922
216	0.00135922	0.000582524	0.000776699	0.00038835	0.000970874	0.00116505	0.00038835	0.00038835	0.00135922	0.000582524	0.000582524	0.000776699	0.000194175	0.000194175	0	0	0.00038835	0.000194175	0.000194175	0.0015534	0.00038835	0.00038835	0.000582524	0.00038835	0.00174757	0.00174757	0.000194175	0.000970874	0.000970874	0.000970874	0.00194175	0.00116505	0.00135922	0.00038835	0	0.00038835	0.000582524	0.000970874	0.000194175	0.000582524	0.000970874	0.00116505	0.000776699	0.000970874	0.0015534	0.00116505	0.00135922	0.00135922	0.00213592
217	0.000970874	0.00116505	0.000582524	0.000970874	0.0015534	0.000776699	0.00038835	0.000776699	0.00135922	0	0.000194175	0.00038835	0.000194175	0	0	0.000194175	0	0	0	0.000582524	0.000582524	0.00038835	0.000582524	0.00038835	0.00194175	0.0023301	0.000194175	0.000582524	0.000970874	0.000776699	0.0015534	0.000582524	0.00135922	0.00038835	0	0.00038835	0.00116505	0.000776699	0.00038835	0.000970874	0.000970874	0.000776699	0.000776699	0.000776699	0.000970874	0.000776699	0.000776699	0.000970874	0.00135922
218	0.00135922	0.000194175	0.000582524	0.000776699	0.00174757	0.00038835	0.00038835	0.000970874	0.0015534	0.00038835	0.000776699	0	0.000194175	0.000194175	0.000194175	0	0	0.000194175	0.00038835	0.000776699	0.000582524	0.000776699	0.000776699	0.00116505	0.00213592	0.00291262	0.00038835	0.000970874	0.00116505	0.000776699	0.00174757	0.00116505	0.00116505	0.00116505	0.00038835	0.00038835	0.0015534	0.00135922	0.000582524	0.000776699	0.00116505	0.00135922	0.000776699	0.000776699	0.000970874	0.000776699	0.000970874	0.00116505	0.0023301
219	0.000582524	0.000194175	0.000582524	0.000582524	0.00116505	0	0.000194175	0.000582524	0.000776699	0.000194175	0.00038835	0.000194175	0.00038835	0	0	0.000194175	0	0	0	0.000776699	0.00038835	0.00038835	0.000776699	0.000776699	0.0023301	0.00271845	0.00038835	0.000582524	0.00135922	0.00135922	0.0015534	0.00038835	0.000776699	0.000970874	0	0.000194175	0.000776699	0.000970874	0.00038835	0.000582524	0.000970874	0.000970874	0.000582524	0.000776699	0.000970874	0.000582524	0.000776699	0.000970874	0.00116505
220	0.000970874	0	0.000582524	0.000776699	0.00135922	0.000582524	0	0.000776699	0.000970874	0.000194175	0.000194175	0	0	0.000194175	0	0.000194175	0	0	0.000194175	0.00116505	0.000582524	0.00038835	0.00135922	0.000776699	0.00427184	0.00368932	0.000582524	0.00038835	0.000970874	0.00116505	0.00135922	0.00038835	0.000776699	0.000582524	0	0	0.0015534	0.00116505	0.000194175	0.00038835	0.000970874	0.00116505	0.00038835	0.000776699	0.0015534	0.000970874	0.00116505	0.0015534	0.00174757
221	0.00038835	0.000194175	0.000776699	0.000776699	0.00194175	0.00116505	0.000582524	0.000776699	0.0015534	0.000582524	0.00038835	0.00038835	0	0.000194175	0.000194175	0.00038835	0.000194175	0.000194175	0.000194175	0.00213592	0.000970874	0.000776699	0.00291262	0.00252427	0.00524272	0.00466019	0.00135922	0.00116505	0.00213592	0.0015534	0.00174757	0.000970874	0.0015534	0.000776699	0	0.00038835	0.00116505	0.00116505	0	0.00038835	0.000970874	0.000582524	0.00038835	0.00116505	0.00135922	0.0015534	0.0015534	0.00271845	0.00291262
222	0.00038835	0.000194175	0.000776699	0.00038835	0.000970874	0.000582524	0.000194175	0.00038835	0.000776699	0.00038835	0	0.000194175	0	0	0	0.000776699	0.000194175	0	0.00135922	0.00330097	0.00116505	0.00135922	0.00368932	0.0038835	0.00601942	0.00582524	0.00291262	0.00291262	0.00330097	0.0031068	0.00174757	0.000194175	0.000582524	0.000582524	0.00038835	0	0.000194175	0.00116505	0	0	0.00038835	0.00116505	0	0.00038835	0.0015534	0.000776699	0.00038835	0.000776699	0.0015534
223	0.000582524	0.00038835	0.000776699	0.000194175	0.000970874	0.000582524	0	0	0.000776699	0.000194175	0.000194175	0.000194175	0	0	0	0.00038835	0.000194175	0.000194175	0.000582524	0.00291262	0.000970874	0.000970874	0.00330097	0.00291262	0.00640777	0.00543689	0.00213592	0.0023301	0.00271845	0.00213592	0.000776699	0.000194175	0.000194175	0	0	0	0.000194175	0.000582524	0	0	0	0.00135922	0.000194175	0	0.000582524	0.000582524	0.000194175	0.000582524	0.0015534
224	0.000582524	0.000194175	0.00038835	0.000582524	0.000582524	0.000194175	0	0.00038835	0.00038835	0	0.00038835	0.000194175	0.000194175	0	0	0.00038835	0.000194175	0.000194175	0.000970874	0.00271845	0.000970874	0.00116505	0.00213592	0.00194175	0.00679612	0.00601942	0.0015534	0.0015534	0.00271845	0.0015534	0.000776699	0.000194175	0.00038835	0.000194175	0.000194175	0	0.00038835	0.000776699	0.000194175	0	0.00038835	0.000970874	0.000194175	0	0.000582524	0.000582524	0.00038835	0.000194175	0.000776699
225	0.000582524	0.000194175	0.000582524	0.00038835	0.000776699	0.000776699	0.000194175	0.00038835	0.00116505	0.00038835	0	0.00038835	0	0.000194175	0	0.000582524	0.00038835	0.000194175	0.00038835	0.00330097	0.000776699	0.000970874	0.00252427	0.00174757	0.00524272	0.00621359	0.00116505	0.00213592	0.0023301	0.00135922	0.00038835	0.000194175	0.000582524	0.000582524	0.000194175	0.000194175	0.00038835	0.000194175	0	0.000194175	0.000194175	0.000776699	0.000194175	0	0.000582524	0.000194175	0.000582524	0.00116505	0.0015534
226	0.000582524	0.000776699	0.000776699	0.000582524	0.000776699	0.000776699	0.00038835	0.000582524	0.000970874	0.00038835	0.00038835	0.000194175	0.000194175	0	0.00038835	0.000194175	0	0	0.000582524	0.00194175	0.000582524	0.000970874	0.0015534	0.00135922	0.00427184	0.00504854	0.000582524	0.00116505	0.00252427	0.000776699	0.000776699	0.000582524	0.000776699	0.00038835	0.000194175	0.000582524	0.000582524	0.000194175	0	0.00038835	0.000194175	0.000776699	0.000194175	0.000194175	0.000776699	0.000582524	0.000194175	0.00135922	0.00116505
227	0.000582524	0.000776699	0.000970874	0.000582524	0.000776699	0.000970874	0.000582524	0.000776699	0.000970874	0.000970874	0.000194175	0.00038835	0.000194175	0.00038835	0.000194175	0.00038835	0	0.000194175	0.000194175	0.00116505	0.000582524	0.000776699	0.0015534	0.00116505	0.00427184	0.00446602	0.00116505	0.00213592	0.00291262	0.00174757	0.00135922	0.000776699	0.000970874	0.000970874	0.000194175	0.00038835	0.000776699	0.000582524	0	0.000582524	0.000194175	0.00038835	0.00038835	0.000194175	0.00038835	0.000194175	0.000194175	0.00135922	0.00135922
228	0.000582524	0.000582524	0.000970874	0.000582524	0.00116505	0.000776699	0.00038835	0.000970874	0.000970874	0.00038835	0.00038835	0.000194175	0.000194175	0.000194175	0	0.000582524	0.000194175	0	0.000194175	0.0015534	0.00038835	0.00038835	0.00116505	0.000776699	0.00446602	0.0038835	0.0023301	0.0023301	0.00291262	0.0023301	0.00194175	0.000582524	0.00116505	0.000776699	0	0.000194175	0.000582524	0.00038835	0	0.000582524	0.00038835	0.00038835	0.00038835	0.000194175	0.000970874	0.00038835	0.000582524	0.00116505	0.00116505
229	0.000582524	0.00038835	0.00135922	0.000776699	0.00135922	0.000582524	0.00038835	0.00116505	0.000970874	0.00038835	0.000582524	0.000194175	0.000194175	0.000194175	0	0.000194175	0	0	0	0.00116505	0.00038835	0.00038835	0.00135922	0.000582524	0.0031068	0.00504854	0.000194175	0.00116505	0.0023301	0.000970874	0.00194175	0.000582524	0.000582524	0.000194175	0.000194175	0	0.000582524	0.000194175	0	0.000194175	0.000194175	0.00038835	0.000194175	0.000194175	0.00038835	0.000194175	0.000194175	0.00116505	0.000970874
230	0.00116505	0.00116505	0.00194175	0.00135922	0.00194175	0.00116505	0.000970874	0.000970874	0.00174757	0.00116505	0.000776699	0.000970874	0.000776699	0.000582524	0.00038835	0.000776699	0.00038835	0	0	0.00135922	0.000194175	0	0.00116505	0.00135922	0.00485437	0.00563107	0.00135922	0.00194175	0.00271845	0.0023301	0.0031068	0.000970874	0.000970874	0.00174757	0.00038835	0.000582524	0.000582524	0.00135922	0	0.000582524	0.000776699	0.000776699	0.00038835	0.000582524	0.000970874	0.00038835	0.000582524	0.00135922	0.00116505
231	0.000776699	0.000582524	0.00174757	0.000776699	0.00174757	0.00116505	0.000776699	0.000776699	0.00116505	0.000582524	0.000582524	0.000970874	0.000582524	0.00038835	0.00038835	0.000582524	0.000194175	0	0	0.000970874	0.00116505	0.00038835	0.000970874	0.00038835	0.00407767	0.00407767	0.000776699	0.00135922	0.00194175	0.0015534	0.00194175	0.000776699	0.00135922	0.000776699	0.00038835	0.000582524	0.000582524	0.000582524	0.000194175	0.000582524	0.00038835	0.00038835	0.000776699	0.000582524	0.000970874	0.00038835	0.00038835	0.000776699	0.000970874
232	0.000582524	0.000582524	0.00135922	0.000970874	0.000970874	0.000776699	0.000194175	0.000970874	0.000776699	0.00038835	0.000582524	0.000582524	0.000194175	0.000194175	0.000194175	0	0.00038835	0.00038835	0.000194175	0.000582524	0.000582524	0.000194175	0.000582524	0.000582524	0.0023301	0.00252427	0.00038835	0.00038835	0.000776699	0.000194175	0.00135922	0.000776699	0.000970874	0.000582524	0	0.000194175	0.000582524	0.00038835	0	0.000194175	0.000582524	0.000582524	0.000194175	0	0.00038835	0.000194175	0.000194175	0.000776699	0.000582524
233	0.000776699	0	0.000970874	0.000582524	0.0015534	0.000776699	0.000194175	0.000776699	0.00038835	0.000194175	0.000582524	0.00038835	0.000194175	0.000194175	0	0	0.00038835	0	0.000582524	0.000776699	0.000776699	0.000582524	0.000776699	0.000582524	0.0015534	0.00194175	0.00038835	0.000582524	0.00116505	0.00038835	0.00174757	0.00038835	0.000776699	0.000194175	0	0.000194175	0.00038835	0.00038835	0	0.000194175	0.000194175	0.000582524	0	0	0.000194175	0.000194175	0	0.000194175	0.000194175
234	0.000582524	0.00038835	0.000970874	0.000970874	0.000970874	0.000582524	0.00038835	0.000970874	0.00038835	0.000194175	0.000582524	0	0	0.000582524	0	0	0	0	0	0.000194175	0.000776699	0	0.000582524	0.000194175	0.000970874	0.0015534	0.000194175	0.000194175	0.000582524	0.000194175	0.000776699	0.00038835	0.000582524	0.00038835	0.000194175	0.000194175	0.00038835	0.00038835	0.000194175	0.000194175	0.00038835	0	0	0.000194175	0.000194175	0.000194175	0	0.00038835	0.000582524
235	0.00038835	0.000776699	0.00135922	0.00135922	0.00271845	0.00135922	0.000194175	0.0015534	0.00174757	0.000970874	0.000776699	0.000776699	0.000970874	0.000776699	0.00038835	0.000194175	0.000970874	0.000582524	0	0.00038835	0.000970874	0.000194175	0.000194175	0	0.00174757	0.0015534	0.000194175	0.000776699	0.00038835	0.000582524	0.00116505	0.000776699	0.0015534	0.000582524	0	0.000194175	0.00038835	0.00038835	0	0.00038835	0.00252427	0.00038835	0.000194175	0.0015534	0.00446602	0.000582524	0.00135922	0.00427184	0.00349515
236	0.000776699	0.000582524	0.000776699	0.000582524	0.0015534	0.00116505	0.00038835	0.000970874	0.000776699	0.000582524	0.000194175	0	0.00038835	0.000582524	0.000194175	0.000194175	0.00038835	0.000194175	0.000194175	0.000582524	0.00038835	0.000582524	0.000776699	0.00038835	0.0015534	0.00252427	0	0.000194175	0.000776699	0.00038835	0.00135922	0.00038835	0.000970874	0.000582524	0	0.00038835	0.0015534	0.00038835	0.000194175	0.000582524	0.00038835	0.000776699	0.00038835	0.000582524	0.000970874	0.00038835	0.00038835	0.00135922	0.0015534
237	0.00038835	0.00038835	0.0015534	0.000582524	0.0015534	0.000582524	0.000194175	0.000776699	0.00038835	0.00038835	0.00038835	0.000194175	0.000194175	0.000194175	0	0	0.000194175	0	0	0.000194175	0.000582524	0.000194175	0.00038835	0	0.00116505	0.00116505	0	0.000194175	0.000194175	0.000194175	0.000776699	0.000194175	0.00038835	0.000970874	0	0	0.000970874	0.000194175	0	0.000194175	0.0031068	0.000194175	0.00038835	0.0038835	0.0038835	0.000582524	0.00116505	0.00601942	0.00213592
238	0.00135922	0.000194175	0.00135922	0.000970874	0.000970874	0.00116505	0	0.00038835	0.000970874	0.000776699	0.000582524	0.000194175	0.00038835	0.00038835	0	0.000194175	0.000194175	0.000194175	0.000194175	0.00116505	0.000582524	0.000194175	0.000776699	0.00038835	0.00174757	0.00213592	0.00038835	0.00038835	0.000970874	0.000582524	0.000776699	0.00038835	0.000970874	0.00116505	0	0	0.00135922	0.000194175	0	0.00135922	0.00504854	0.00038835	0.000970874	0.0145631	0.00796117	0.00116505	0.00660194	0.016699	0.00912621
239	0.000582524	0.000194175	0.00116505	0.000582524	0.0015534	0.000776699	0.000194175	0.000970874	0.000582524	0.000582524	0.000582524	0.000194175	0.000194175	0.000582524	0	0.000194175	0	0	0.000194175	0.00116505	0.000582524	0.000194175	0.00038835	0.000194175	0.000970874	0.00194175	0	0.000582524	0.000582524	0.000194175	0.000582524	0.000194175	0.00038835	0.000776699	0	0	0.000582524	0	0	0.00038835	0.000194175	0	0.00038835	0.00038835	0.00038835	0.00038835	0.000582524	0.000970874	0.000582524
240	0.00116505	0.00116505	0.0015534	0.00135922	0.00194175	0.00116505	0.00038835	0.000776699	0.000776699	0.000582524	0.000776699	0.00038835	0.000582524	0.000194175	0.000194175	0.00038835	0.00038835	0	0.000194175	0.000970874	0.000194175	0.000194175	0.00038835	0.00038835	0.00116505	0.00194175	0.00038835	0.000970874	0.000776699	0.000194175	0.00038835	0.000776699	0.000582524	0.000582524	0	0	0.00038835	0	0	0.000582524	0.000194175	0.000194175	0.000194175	0.00038835	0.00038835	0.00038835	0.00038835	0.000776699	0.00038835
241	0.00174757	0.00116505	0.00194175	0.00174757	0.00252427	0.00135922	0.000970874	0.000776699	0.00116505	0.000582524	0.000970874	0.00116505	0.000582524	0.00038835	0	0.00038835	0.000194175	0	0	0.000970874	0.000194175	0	0.000194175	0	0.000970874	0.00174757	0.000194175	0.000970874	0.000582524	0.000194175	0.000776699	0.000582524	0.000582524	0.00038835	0	0.00038835	0.000582524	0.000194175	0	0.00135922	0.00038835	0	0.000970874	0.000776699	0	0	0.000970874	0.000582524	0.00038835
242	0.0015534	0.00194175	0.0023301	0.00213592	0.00252427	0.00194175	0.000776699	0.00116505	0.00135922	0.000776699	0.00116505	0.000776699	0.000582524	0.000776699	0	0.000776699	0.000194175	0.000194175	0	0.000970874	0.000582524	0.000194175	0.000194175	0.00038835	0.00194175	0.00174757	0.00038835	0.000776699	0.000582524	0.000776699	0.00174757	0.000776699	0.00116505	0.00038835	0	0.00038835	0.000776699	0.000194175	0.000582524	0.00135922	0.000970874	0.000582524	0.000970874	0.000970874	0.00038835	0.000970874	0.00116505	0.0015534	0.000582524
243	0.00194175	0.0015534	0.00194175	0.00194175	0.00213592	0.00135922	0.00135922	0.0015534	0.00116505	0.00038835	0.000582524	0.000582524	0.000582524	0.00038835	0.00038835	0.00038835	0.00038835	0.000194175	0	0.000582524	0.00038835	0.00038835	0	0	0.000776699	0.000776699	0.000194175	0.000582524	0.000194175	0.000194175	0.000776699	0.000970874	0.00116505	0.00038835	0.00038835	0.00116505	0.00174757	0.000776699	0.00116505	0.00174757	0.00135922	0.000776699	0.00116505	0.00135922	0.00116505	0.000582524	0.000970874	0.000776699	0.00038835
244	0.00174757	0.0015534	0.00194175	0.00194175	0.0023301	0.0015534	0.0015534	0.00174757	0.00174757	0.00174757	0.000776699	0.000582524	0.00038835	0.000776699	0.00116505	0.000194175	0.000582524	0.000970874	0.00038835	0.000194175	0.00038835	0.000970874	0	0.000776699	0.00038835	0.00038835	0	0.000582524	0.000582524	0	0.00174757	0.00116505	0.0015534	0.000970874	0.000970874	0.00194175	0.0023301	0.00135922	0.00135922	0.00174757	0.00135922	0.00116505	0.00135922	0.00135922	0.0015534	0.000970874	0.00135922	0.0015534	0.00116505
245	0.00135922	0.00116505	0.00135922	0.00213592	0.00174757	0.000970874	0.00116505	0.00116505	0.00116505	0.00038835	0.000582524	0.000194175	0.00038835	0.00038835	0.00038835	0.000194175	0.00038835	0.000194175	0	0.000194175	0.000194175	0.000194175	0	0.000194175	0.000582524	0.00038835	0	0.00038835	0.000194175	0	0.000970874	0.000582524	0.000970874	0.00038835	0.000194175	0.00116505	0.00174757	0.000776699	0.000970874	0.00135922	0.00135922	0.000776699	0.00116505	0.00135922	0.00135922	0.000776699	0.00135922	0.00135922	0.000970874
246	0.0023301	0.00213592	0.00213592	0.00252427	0.00252427	0.00174757	0.000970874	0.00116505	0.00135922	0.0015534	0.000776699	0.000582524	0.000776699	0.0015534	0.000194175	0.00038835	0.00116505	0.000776699	0.000194175	0.000194175	0.00116505	0.00038835	0.000194175	0.000194175	0.00116505	0.00135922	0.000194175	0.000582524	0.000582524	0.000582524	0.00174757	0.00116505	0.00194175	0.00135922	0.00038835	0.000970874	0.0023301	0.000582524	0.00116505	0.0015534	0.00135922	0.00116505	0.00174757	0.00194175	0.00174757	0.00116505	0.0015534	0.00135922	0.0015534
247	0.0015534	0.000582524	0.00135922	0.00174757	0.00194175	0.000970874	0.000776699	0.000970874	0.00116505	0.00038835	0.000970874	0.000776699	0.000582524	0.000970874	0.00038835	0.00038835	0.000194175	0.000194175	0.000194175	0.000970874	0.00038835	0.000194175	0	0	0.00038835	0.000582524	0.000194175	0.00038835	0.000582524	0.000194175	0.00116505	0.000776699	0.000776699	0.00038835	0.00038835	0.000776699	0.00194175	0.000970874	0.000970874	0.00174757	0.0015534	0.00116505	0.00116505	0.0015534	0.00135922	0.000776699	0.000970874	0.00135922	0.000970874
248	0.000582524	0.00038835	0.000776699	0.00194175	0.0023301	0.000776699	0.000776699	0.00174757	0.00135922	0.00038835	0.000582524	0.000582524	0.000970874	0.00038835	0.00038835	0.000582524	0.000776699	0	0.000194175	0.00038835	0.000776699	0.000194175	0.000194175	0.000194175	0.00135922	0.00135922	0.00038835	0.000776699	0.000582524	0.00038835	0.00174757	0.000776699	0.00174757	0.000970874	0.000194175	0.00038835	0.00213592	0.00038835	0	0.00116505	0.00174757	0.000194175	0.00038835	0.0015534	0.000970874	0	0.00038835	0.00116505	0.000194175
249	0.00038835	0	0.000776699	0.00116505	0.00174757	0.000582524	0	0.00038835	0.000776699	0.00038835	0.000776699	0.00038835	0.000776699	0.000582524	0.000194175	0.00038835	0.000776699	0	0	0.000776699	0.00038835	0	0.000194175	0.000194175	0.000776699	0.000582524	0.000194175	0.00038835	0.000194175	0.000194175	0.00116505	0.000194175	0.00038835	0.000194175	0.000194175	0	0.00116505	0	0	0.000194175	0.00116505	0	0	0.000582524	0.000194175	0	0.000194175	0.000194175	0
250	0.000194175	0.000194175	0.000582524	0.000776699	0.00174757	0.000776699	0	0.00038835	0.00038835	0	0.000582524	0.00038835	0.000582524	0.000776699	0	0.00038835	0.000582524	0	0	0.000776699	0.00038835	0	0.00038835	0.00038835	0.000970874	0.000776699	0.00038835	0.00038835	0.000582524	0.00038835	0.000776699	0	0.000194175	0	0	0	0.00038835	0.000194175	0	0	0.000582524	0.000194175	0	0.000194175	0.000194175	0	0	0	0
251	0.000970874	0.000582524	0.00116505	0.00135922	0.0023301	0.0015534	0.00038835	0.000582524	0.0015534	0.00038835	0.000970874	0.000582524	0.000776699	0.000582524	0	0.00116505	0.000776699	0.00038835	0.00038835	0.0015534	0.00116505	0.000194175	0.00038835	0.000582524	0.00116505	0.000970874	0.000582524	0.00116505	0.000970874	0.00116505	0.000776699	0.000194175	0.00135922	0.00116505	0.000582524	0.000970874	0.0015534	0.000970874	0.00038835	0.000970874	0.00116505	0.000970874	0.00038835	0.00116505	0.00116505	0.000194175	0.000582524	0.00116505	0.00038835
252	0.000582524	0.000194175	0.000776699	0.000582524	0.00135922	0.000970874	0	0	0.000194175	0.000194175	0.000194175	0	0.00038835	0.000194175	0	0.000194175	0	0	0	0.000776699	0.00038835	0	0	0	0.00116505	0.00116505	0	0.000582524	0.000194175	0	0.000194175	0	0	0.000194175	0	0	0.000582524	0.000194175	0	0.00038835	0.00116505	0.000194175	0	0.000970874	0.000970874	0	0.000776699	0.000970874	0.00038835
253	0.00446602	0.00038835	0.0015534	0.000970874	0.0015534	0.00116505	0.000194175	0.000776699	0.000582524	0.000194175	0.000194175	0.00038835	0.000582524	0.000582524	0.000194175	0.000582524	0.00038835	0.000194175	0	0.000970874	0.000970874	0.000194175	0.000194175	0.000194175	0.0015534	0.00194175	0.000194175	0.000776699	0.000582524	0.000194175	0.00038835	0.000194175	0.00038835	0.000194175	0	0	0.000776699	0.000582524	0	0.000970874	0.00135922	0.000582524	0.00038835	0.00116505	0.000970874	0.000582524	0.0015534	0.00116505	0.000776699
254	0.00174757	0.00038835	0.0112621	0.00038835	0.00621359	0.00407767	0	0.000194175	0.00038835	0.000194175	0.000194175	0.00038835	0.000194175	0	0	0.000194175	0.000194175	0	0	0.000582524	0	0.000194175	0.00038835	0.00038835	0.00135922	0.00194175	0.00038835	0.00038835	0.000194175	0.000194175	0.00038835	0.000194175	0.00038835	0	0	0	0.000776699	0.000582524	0	0.000776699	0.000970874	0.000970874	0.000776699	0.00116505	0.00116505	0.000776699	0.00194175	0.00174757	0.0015534
255	0.00524272	0.00174757	0.0300971	0.0126214	0.0287379	0.0132039	0.000194175	0.000194175	0.000582524	0	0	0	0	0	0	0.000194175	0	0	0	0.00038835	0.000194175	0	0.00038835	0.000194175	0.000776699	0.00116505	0	0.000194175	0.00038835	0.000194175	0.000194175	0	0.000194175	0	0	0	0.000194175	0.000194175	0	0.000194175	0.000582524	0.000194175	0	0.000582524	0.000970874	0	0	0.000970874	0.000970874
256	0.00252427	0.000582524	0.031068	0.0300971	0.0312621	0.00504854	0.000194175	0.00038835	0.000970874	0.00038835	0.000194175	0.000194175	0	0.00038835	0	0.000194175	0.000194175	0.000194175	0	0.000776699	0	0.000194175	0.00038835	0.000194175	0.00174757	0.00135922	0.000194175	0.000582524	0.000776699	0.00038835	0.00038835	0	0.000582524	0.00038835	0	0.000194175	0.000582524	0.00038835	0.000194175	0.00038835	0.000970874	0.00038835	0.00038835	0.000582524	0.00135922	0.000194175	0.00038835	0.00213592	0.00116505
257	0.00038835	0.000582524	0.00660194	0.00038835	0.00893204	0.000776699	0.00038835	0.000582524	0.000970874	0.000582524	0.000194175	0	0	0.000194175	0	0	0	0.000194175	0	0.00038835	0	0	0.000776699	0.000776699	0.00116505	0.00135922	0.000582524	0.00038835	0.000582524	0.00038835	0.00038835	0.00038835	0.000194175	0.000194175	0	0.000194175	0.00038835	0.000582524	0.000194175	0.000194175	0.00038835	0	0.000194175	0.000194175	0.000194175	0.000194175	0	0.000194175	0.00038835
258	0.00038835	0.00038835	0.0015534	0.000970874	0.0118447	0.000970874	0.00038835	0.000582524	0.000582524	0.000582524	0.000194175	0.000194175	0.000194175	0.000194175	0	0	0.000194175	0	0.000194175	0.000582524	0.00038835	0.000194175	0.000194175	0.000194175	0.000970874	0.000970874	0.00038835	0.00038835	0.00038835	0.000194175	0.00038835	0.000194175	0	0.000194175	0	0.000194175	0.000194175	0.000194175	0	0.000194175	0	0	0	0.000194175	0	0	0	0.0015534	0.00038835
259	0.000582524	0.000582524	0.000776699	0.000776699	0.0015534	0.000970874	0.000582524	0.000776699	0.000582524	0.000582524	0.00038835	0.000194175	0.00038835	0.00038835	0.00038835	0.000582524	0.000194175	0.00038835	0.000194175	0.00116505	0.000776699	0.00038835	0.000776699	0.000582524	0.00213592	0.00135922	0.000582524	0.00116505	0.00116505	0.000776699	0.00116505	0.000582524	0.000776699	0.000776699	0	0.000194175	0.000582524	0.00038835	0	0.00038835	0	0.00038835	0	0	0.000194175	0	0.000194175	0.000970874	0.00116505
260	0.00116505	0.000970874	0.00135922	0.00116505	0.0015534	0.00116505	0.000582524	0.00174757	0.00116505	0.000970874	0.00038835	0.000776699	0.000582524	0.000776699	0.00038835	0.000970874	0.000582524	0.000582524	0.000582524	0.00213592	0.00135922	0.000582524	0.00174757	0.000970874	0.00271845	0.00330097	0.000970874	0.00174757	0.00174757	0.000776699	0.0015534	0.000970874	0.000776699	0.000970874	0.000194175	0.000194175	0.000776699	0.000582524	0	0.000970874	0.000582524	0.000582524	0.000776699	0.000776699	0.00038835	0.00135922	0.0015534	0.00252427	0.00213592
261	0.0015534	0.000776699	0.00135922	0.0015534	0.00252427	0.00116505	0.00038835	0.000970874	0.00135922	0.00038835	0.000582524	0.000776699	0.000582524	0.000776699	0	0.000194175	0.000582524	0	0.000194175	0.00116505	0.00135922	0.00038835	0.00038835	0.00038835	0.00194175	0.00135922	0.000194175	0.000970874	0.000776699	0.000582524	0.00116505	0	0.00038835	0.00038835	0	0.000194175	0.00660194	0	0	0.000582524	0.000582524	0.000194175	0.000194175	0.00135922	0.00174757	0.00038835	0.00116505	0.00213592	0.0023301
262	0.000776699	0.000194175	0.00116505	0.000776699	0.0015534	0.000582524	0.000194175	0.000970874	0.00038835	0.000194175	0.00038835	0.000194175	0.000194175	0.000194175	0	0	0	0	0	0.000970874	0.00038835	0	0.000582524	0.000194175	0.00116505	0.0015534	0.000194175	0.000776699	0.000582524	0.000194175	0.000582524	0.000194175	0.000776699	0.000194175	0	0.000194175	0.00543689	0	0	0.000194175	0.000582524	0	0	0.00038835	0.000582524	0.000194175	0.00038835	0.000776699	0.0015534
263	0.00135922	0.000582524	0.0015534	0.00582524	0.00174757	0.000970874	0.000582524	0.000970874	0.00135922	0.000582524	0.00038835	0.000582524	0.000582524	0.000194175	0	0.000194175	0.000194175	0.000194175	0	0.00116505	0.00116505	0.00038835	0.000970874	0.000194175	0.0023301	0.00252427	0.00038835	0.00135922	0.00135922	0.000776699	0.00135922	0.000776699	0.000582524	0.000776699	0	0.00038835	0.011068	0.000582524	0	0.000776699	0.00135922	0.000582524	0.000582524	0.00116505	0.000970874	0.000776699	0.000970874	0.00194175	0.00252427
264	0.0015534	0.000776699	0.0283495	0.0266019	0.0250485	0.00135922	0.000582524	0.000582524	0.000970874	0.000582524	0.00038835	0.000776699	0.000970874	0.000582524	0	0.000776699	0.000582524	0.000194175	0	0.00116505	0.000776699	0.00038835	0.000582524	0.000194175	0.00213592	0.0015534	0.000582524	0.0015534	0.00116505	0.000970874	0.00135922	0.000582524	0.000776699	0.000582524	0.000194175	0.000582524	0.0130097	0.000970874	0.000194175	0.00271845	0.000776699	0.000970874	0.000582524	0.00135922	0.00213592	0.00116505	0.00135922	0.0023301	0.00252427
265	0.0137864	0.000776699	0.032233	0.0258252	0.02	0.00135922	0.00038835	0.000776699	0.00116505	0.00116505	0.000776699	0.00038835	0.00038835	0.00038835	0.000194175	0	0	0.000194175	0	0.00116505	0.00038835	0.000194175	0.000582524	0.00038835	0.00174757	0.00213592	0.000194175	0.0015534	0.000776699	0.000776699	0.00116505	0.000970874	0.000970874	0.00135922	0.00038835	0.00038835	0.00815534	0.000970874	0.00038835	0.00368932	0.0023301	0.000776699	0.000776699	0.0124272	0.0023301	0.0015534	0.00135922	0.00407767	0.0031068
266	0.00660194	0.000776699	0.0326214	0.0306796	0.0314563	0.00368932	0.000970874	0.00135922	0.00213592	0.000970874	0.00116505	0.00135922	0.00135922	0.00116505	0.000194175	0.000776699	0.000970874	0.000194175	0.000194175	0.0015534	0.000970874	0.000776699	0.000970874	0.000582524	0.00291262	0.00271845	0.000776699	0.00194175	0.00116505	0.000582524	0.0015534	0.00116505	0.00135922	0.00135922	0.000194175	0.00038835	0.00194175	0.00174757	0.00038835	0.00194175	0.00194175	0.0015534	0.0015534	0.00213592	0.00213592	0.00213592	0.00194175	0.00213592	0.00330097
267	0.0330097	0.0295146	0.0330097	0.0324272	0.0324272	0.024466	0.00135922	0.0023301	0.0015534	0.00135922	0.00213592	0.00135922	0.00194175	0.0015534	0.000582524	0.00116505	0.000776699	0.00038835	0.00038835	0.0015534	0.000776699	0.00116505	0.000582524	0.000776699	0.00271845	0.00252427	0.000582524	0.00174757	0.00116505	0.00135922	0.00194175	0.00194175	0.00116505	0.0015534	0.000582524	0.00135922	0.00466019	0.00194175	0.000776699	0.0300971	0.00291262	0.00194175	0.00796117	0.0238835	0.00368932	0.00271845	0.00854369	0.00951456	0.00291262
268	0.0324272	0.0316505	0.032233	0.0320388	0.0337864	0.0318447	0.0300971	0.0231068	0.00504854	0.00135922	0.0023301	0.000970874	0.00213592	0.00213592	0.00038835	0.00116505	0.000776699	0.000194175	0.000194175	0.00213592	0.000776699	0.000970874	0.00116505	0.000970874	0.0031068	0.00271845	0.000970874	0.00194175	0.000970874	0.000776699	0.00135922	0.000582524	0.00135922	0.000970874	0.000194175	0.0213592	0.0295146	0.00174757	0.0124272	0.031068	0.0285437	0.00213592	0.0318447	0.0316505	0.0157282	0.0031068	0.0285437	0.0258252	0.00291262
269	0.0330097	0.0324272	0.0333981	0.0333981	0.0341748	0.0328155	0.0316505	0.0324272	0.0293204	0.00194175	0.00252427	0.000970874	0.00194175	0.00213592	0.00174757	0.000776699	0.00116505	0.0137864	0.00038835	0.00194175	0.0015534	0.0262136	0.00116505	0.0108738	0.00291262	0.0031068	0.000776699	0.00174757	0.00174757	0.00213592	0.00213592	0.0015534	0.00524272	0.00271845	0.018835	0.0312621	0.0328155	0.031068	0.0306796	0.0318447	0.0328155	0.0316505	0.0316505	0.0337864	0.0332039	0.0318447	0.0332039	0.0341748	0.0341748
270	0.0330097	0.032233	0.0337864	0.0328155	0.0347573	0.0343689	0.0326214	0.0326214	0.0332039	0.0330097	0.00213592	0.000970874	0.00135922	0.0269903	0.0316505	0.00116505	0.0023301	0.0312621	0.0258252	0.00213592	0.0215534	0.032233	0.0023301	0.0279612	0.00427184	0.00252427	0.00116505	0.0023301	0.00213592	0.00252427	0.00252427	0.0273786	0.0320388	0.0252427	0.0312621	0.0316505	0.0328155	0.0328155	0.0314563	0.0320388	0.0335922	0.0330097	0.0324272	0.0335922	0.0332039	0.0328155	0.0337864	0.0347573	0.0314563
271	0.0324272	0.032233	0.0333981	0.0332039	0.0343689	0.0341748	0.0324272	0.0320388	0.0345631	0.0330097	0.0015534	0.000970874	0.00116505	0.00330097	0.0314563	0.00116505	0.00194175	0.0312621	0.0231068	0.00252427	0.00330097	0.0316505	0.00135922	0.0308738	0.00407767	0.0031068	0.000582524	0.00194175	0.00174757	0.00174757	0.00737864	0.0320388	0.0330097	0.0330097	0.031068	0.0314563	0.0330097	0.0314563	0.0312621	0.0318447	0.0324272	0.0320388	0.0320388	0.0335922	0.0345631	0.0324272	0.0341748	0.0357282	0.0349515
272	0.0339806	0.0328155	0.0339806	0.0341748	0.0339806	0.0333981	0.0320388	0.0343689	0.0351456	0.0328155	0.00330097	0.00116505	0.0023301	0.0023301	0.0312621	0.0015534	0.00116505	0.028932	0.000194175	0.00194175	0.00174757	0.0299029	0.00116505	0.0184466	0.0031068	0.00271845	0.000776699	0.00174757	0.00174757	0.00174757	0.00349515	0.0316505	0.0341748	0.0326214	0.0320388	0.0320388	0.0345631	0.0318447	0.0312621	0.0330097	0.0345631	0.032233	0.0330097	0.0339806	0.0359223	0.0312621	0.0345631	0.0341748	0.00582524
273	0.0341748	0.0332039	0.0351456	0.0339806	0.0347573	0.0333981	0.032233	0.0332039	0.0337864	0.0324272	0.00252427	0.00174757	0.0015534	0.00174757	0.0297087	0.00116505	0.000776699	0.00135922	0	0.00135922	0.00116505	0.00116505	0.00038835	0.000194175	0.00252427	0.00135922	0.000194175	0.0015534	0.00116505	0.00116505	0.00252427	0.0306796	0.0326214	0.0264078	0.0297087	0.0312621	0.0332039	0.0308738	0.0312621	0.0332039	0.0332039	0.0238835	0.0330097	0.0339806	0.0100971	0.00368932	0.00349515	0.00524272	0.00524272
274	0.0347573	0.0337864	0.035534	0.0349515	0.035534	0.0361165	0.0320388	0.0343689	0.0359223	0.0304854	0.0031068	0.00194175	0.00213592	0.00291262	0.00699029	0.00135922	0.0015534	0.00368932	0.000194175	0.00213592	0.0015534	0.00194175	0.000582524	0.00038835	0.00194175	0.0015534	0.000194175	0.0015534	0.00135922	0.000776699	0.00349515	0.00757282	0.00932039	0.00252427	0.000970874	0.0318447	0.0343689	0.00349515	0.0320388	0.0337864	0.035534	0.00504854	0.0345631	0.0349515	0.0104854	0.00427184	0.0287379	0.0157282	0.00524272
275	0.0339806	0.0345631	0.0363107	0.0363107	0.0365049	0.0368932	0.0332039	0.0337864	0.0285437	0.0038835	0.00368932	0.00213592	0.00213592	0.0031068	0.000970874	0.00135922	0.00174757	0.00194175	0.00038835	0.0023301	0.00271845	0.0023301	0.000776699	0.00116505	0.00174757	0.00194175	0.000194175	0.00252427	0.0015534	0.000776699	0.00330097	0.00349515	0.00427184	0.00271845	0.0015534	0.0209709	0.027767	0.00291262	0.00252427	0.0347573	0.00563107	0.00368932	0.00737864	0.00699029	0.00543689	0.00407767	0.00446602	0.00679612	0.00660194
276	0.0316505	0.0320388	0.0363107	0.0382524	0.0386408	0.0386408	0.0153398	0.00834951	0.0192233	0.00834951	0.00504854	0.00446602	0.00446602	0.00543689	0.00213592	0.00349515	0.00485437	0.00407767	0.00135922	0.00446602	0.00368932	0.0038835	0.00213592	0.00213592	0.00466019	0.0038835	0.00174757	0.0038835	0.00368932	0.00407767	0.00446602	0.00407767	0.00524272	0.00427184	0.00174757	0.00407767	0.00757282	0.00543689	0.00330097	0.012233	0.00757282	0.00563107	0.0102913	0.00679612	0.00679612	0.00485437	0.00640777	0.00757282	0.00679612
277	0.00466019	0.00873786	0.035534	0.0324272	0.0374757	0.0328155	0.00776699	0.0104854	0.0236893	0.00524272	0.00524272	0.00291262	0.0031068	0.00504854	0.00252427	0.00271845	0.0038835	0.0038835	0.00194175	0.00349515	0.00368932	0.00291262	0.00116505	0.00194175	0.0015534	0.00271845	0.00135922	0.0031068	0.00213592	0.00038835	0.0023301	0.00252427	0.00407767	0.00252427	0.00135922	0.00271845	0.00543689	0.0031068	0.00271845	0.00330097	0.00446602	0.0031068	0.0038835	0.00466019	0.00582524	0.00407767	0.00427184	0.00543689	0.00466019
278	0.00485437	0.00582524	0.0100971	0.00776699	0.0318447	0.00796117	0.00582524	0.00757282	0.00970874	0.00757282	0.00660194	0.00485437	0.00466019	0.00563107	0.00291262	0.00368932	0.00427184	0.00271845	0.0015534	0.00427184	0.00330097	0.00213592	0.000776699	0.00135922	0.00252427	0.00368932	0.0023301	0.00407767	0.0031068	0.00368932	0.00446602	0.00621359	0.00524272	0.00446602	0.00174757	0.00368932	0.00757282	0.0031068	0.00271845	0.00427184	0.00582524	0.00349515	0.00427184	0.00427184	0.00446602	0.00349515	0.00466019	0.00524272	0.00466019
279	0.0038835	0.00446602	0.00640777	0.00446602	0.0293204	0.00621359	0.00271845	0.00543689	0.0102913	0.00407767	0.00446602	0.00291262	0.00291262	0.00349515	0.0015534	0.00174757	0.00213592	0.00116505	0.000970874	0.00252427	0.0023301	0.000776699	0.00038835	0.00116505	0.00116505	0.00213592	0.00116505	0.0023301	0.00174757	0.00135922	0.0031068	0.00349515	0.00543689	0.00349515	0.000776699	0.00194175	0.00660194	0.00174757	0.00252427	0.0031068	0.00466019	0.0015534	0.00252427	0.0038835	0.00291262	0.00135922	0.0031068	0.00330097	0.00291262
280	0.00368932	0.00427184	0.0159223	0.00834951	0.0345631	0.00893204	0.00252427	0.00718447	0.015534	0.00466019	0.00446602	0.00194175	0.0023301	0.00407767	0.00174757	0.00213592	0.00252427	0.0015534	0.00038835	0.00271845	0.00271845	0.00135922	0.000194175	0.000970874	0.00116505	0.00135922	0.000776699	0.00194175	0.00135922	0.000776699	0.00291262	0.00252427	0.00427184	0.00194175	0.000970874	0.0023301	0.00466019	0.00213592	0.00194175	0.00291262	0.00427184	0.00116505	0.00252427	0.00330097	0.0023301	0.00135922	0.00194175	0.00330097	0.00174757
281	0.00601942	0.00582524	0.00951456	0.00932039	0.0231068	0.0106796	0.00466019	0.0147573	0.0170874	0.00718447	0.00582524	0.0038835	0.00466019	0.00543689	0.00194175	0.00291262	0.0031068	0.00213592	0.000582524	0.00271845	0.0031068	0.00116505	0.000776699	0.00135922	0.00174757	0.00291262	0.00174757	0.00368932	0.00291262	0.00252427	0.00640777	0.00660194	0.00796117	0.00427184	0.00194175	0.00368932	0.00796117	0.00291262	0.000970874	0.00563107	0.00563107	0.00271845	0.00330097	0.00407767	0.00466019	0.00271845	0.00349515	0.0038835	0.00407767
282	0.00407767	0.00349515	0.00504854	0.00446602	0.0102913	0.00466019	0.0023301	0.00446602	0.00718447	0.00349515	0.00271845	0.00135922	0.00252427	0.00271845	0.000582524	0.00174757	0.0015534	0.000776699	0.000194175	0.00194175	0.00135922	0.000776699	0.0015534	0.000776699	0.00194175	0.00252427	0.00038835	0.00213592	0.00174757	0.0015534	0.00466019	0.00252427	0.00446602	0.00252427	0.000194175	0.00174757	0.00446602	0.0023301	0.000970874	0.0031068	0.0031068	0.000776699	0.00135922	0.00213592	0.0023301	0.000970874	0.00174757	0.0031068	0.00213592
283	0.00466019	0.0038835	0.00640777	0.00640777	0.00776699	0.00718447	0.0031068	0.00621359	0.00834951	0.00582524	0.00504854	0.00349515	0.00349515	0.00504854	0.00194175	0.00194175	0.00330097	0.00194175	0.000582524	0.00213592	0.0031068	0.00135922	0.000970874	0.00135922	0.00330097	0.00330097	0.00116505	0.0038835	0.0031068	0.00271845	0.00563107	0.00466019	0.00563107	0.00466019	0.00116505	0.00135922	0.00582524	0.00271845	0.000776699	0.00349515	0.00407767	0.00271845	0.0023301	0.00349515	0.00407767	0.00252427	0.00330097	0.00446602	0.00407767
284	0.0038835	0.00368932	0.00543689	0.00485437	0.00563107	0.00543689	0.00271845	0.00485437	0.00485437	0.00291262	0.00330097	0.00271845	0.00291262	0.00330097	0.000776699	0.0015534	0.00213592	0.00135922	0.00038835	0.0023301	0.00194175	0.000776699	0.00135922	0.0015534	0.00368932	0.00349515	0.000776699	0.0031068	0.00330097	0.00271845	0.00446602	0.0023301	0.00427184	0.00291262	0.000582524	0.0023301	0.00349515	0.00174757	0.000582524	0.00330097	0.00291262	0.00174757	0.00194175	0.0031068	0.00213592	0.00135922	0.0023301	0.00368932	0.00252427
285	0.0118447	0.00194175	0.00621359	0.00427184	0.00504854	0.00407767	0.000776699	0.00252427	0.0038835	0.0031068	0.00252427	0.00194175	0.00252427	0.0023301	0.00038835	0.000970874	0.000776699	0.000194175	0	0.00213592	0.00135922	0	0.000194175	0.000194175	0.0031068	0.0031068	0.00038835	0.0015534	0.0023301	0.0015534	0.00485437	0.00213592	0.00349515	0.00291262	0.00038835	0.000970874	0.00368932	0.0015534	0.00038835	0.00252427	0.00330097	0.0015534	0.00174757	0.00970874	0.0031068	0.00116505	0.00330097	0.00699029	0.0038835
286	0.0201942	0.0031068	0.0203883	0.0221359	0.0161165	0.00407767	0.000776699	0.00349515	0.00330097	0.00194175	0.00252427	0.00194175	0.00252427	0.00213592	0.00135922	0.00116505	0.000970874	0.000582524	0.000194175	0.00194175	0.00174757	0.000776699	0.00135922	0.00116505	0.00291262	0.00349515	0.000582524	0.00252427	0.00213592	0.0015534	0.00407767	0.00194175	0.0031068	0.00213592	0.00116505	0.00194175	0.0143689	0.0015534	0.000582524	0.0174757	0.00757282	0.00174757	0.00194175	0.02	0.00407767	0.00174757	0.00330097	0.00854369	0.00504854
287	0.0234951	0.0225243	0.0234951	0.0219417	0.0234951	0.0141748	0.018835	0.0130097	0.00349515	0.00194175	0.0023301	0.00194175	0.00194175	0.00252427	0.000970874	0.00116505	0.00116505	0.000970874	0.00038835	0.00194175	0.0015534	0.000776699	0.000970874	0.000970874	0.00194175	0.00271845	0.000970874	0.00271845	0.0023301	0.0015534	0.00252427	0.00252427	0.00640777	0.0031068	0.0015534	0.0168932	0.0225243	0.0147573	0.0178641	0.0217476	0.0215534	0.018835	0.02	0.0223301	0.0215534	0.0106796	0.0170874	0.0209709	0.00737864
288	0.0234951	0.0223301	0.0229126	0.0219417	0.0229126	0.0229126	0.021165	0.0215534	0.00427184	0.00174757	0.00194175	0.00116505	0.00116505	0.00174757	0.000970874	0.00135922	0.00135922	0.00116505	0.00038835	0.0015534	0.00135922	0.0023301	0.000582524	0.00116505	0.0015534	0.00213592	0.000776699	0.00271845	0.00174757	0.00194175	0.00291262	0.0015534	0.0174757	0.00368932	0.00407767	0.0198058	0.0221359	0.0178641	0.0180583	0.0213592	0.0207767	0.0153398	0.0209709	0.0219417	0.018835	0.00368932	0.0102913	0.0104854	0.00485437
289	0.0231068	0.0221359	0.023301	0.0225243	0.023301	0.0234951	0.0213592	0.0217476	0.0205825	0.0165049	0.00194175	0.00116505	0.00174757	0.00213592	0.0174757	0.0015534	0.00213592	0.00796117	0.000970874	0.00174757	0.0023301	0.00854369	0.00038835	0.00271845	0.00194175	0.00271845	0.00116505	0.00271845	0.00252427	0.00135922	0.00174757	0.0176699	0.0215534	0.0178641	0.0184466	0.0207767	0.0227184	0.0196117	0.0201942	0.0215534	0.0217476	0.0170874	0.0221359	0.0219417	0.016699	0.0038835	0.00427184	0.00485437	0.00466019
290	0.0227184	0.0215534	0.0234951	0.0227184	0.0240777	0.0236893	0.021165	0.0209709	0.02	0.0145631	0.00194175	0.00135922	0.00174757	0.00213592	0.0176699	0.0015534	0.00174757	0.015534	0.00194175	0.0015534	0.00194175	0.0172816	0	0.0161165	0.00252427	0.00271845	0.00116505	0.00252427	0.00252427	0.0015534	0.0145631	0.0182524	0.0196117	0.018835	0.0182524	0.0215534	0.0229126	0.0201942	0.02	0.0219417	0.0219417	0.0203883	0.0215534	0.0227184	0.0209709	0.0174757	0.0178641	0.0190291	0.0100971
291	0.0227184	0.0223301	0.0242718	0.0234951	0.0248544	0.023301	0.0215534	0.0231068	0.0223301	0.0201942	0.00407767	0.00174757	0.0023301	0.0145631	0.0186408	0.00194175	0.00174757	0.0196117	0.0163107	0.00194175	0.00407767	0.0196117	0.00038835	0.0172816	0.00213592	0.00291262	0.000776699	0.0031068	0.00271845	0.00116505	0.00970874	0.0203883	0.0201942	0.0192233	0.0186408	0.0207767	0.0221359	0.0207767	0.0205825	0.0221359	0.0219417	0.0201942	0.0215534	0.0229126	0.0223301	0.0217476	0.0221359	0.0223301	0.0149515
292	0.0223301	0.0219417	0.023301	0.023301	0.0258252	0.0231068	0.0215534	0.0219417	0.00718447	0.0038835	0.0023301	0.0015534	0.0015534	0.0023301	0.00796117	0.000970874	0.000776699	0.0145631	0.00135922	0.000970874	0.000582524	0.0196117	0.000194175	0.015534	0.00116505	0.0015534	0.000194175	0.00194175	0.000970874	0.00038835	0.00174757	0.00485437	0.0207767	0.0153398	0.0196117	0.0207767	0.0223301	0.0203883	0.0203883	0.0221359	0.0209709	0.0201942	0.0207767	0.0223301	0.0219417	0.0207767	0.0221359	0.0221359	0.0215534
293	0.0246602	0.0217476	0.023301	0.0242718	0.0341748	0.0221359	0.0203883	0.00737864	0.00427184	0.00291262	0.00252427	0.00135922	0.00174757	0.00135922	0.00194175	0.000970874	0.000582524	0.000970874	0.00038835	0.0015534	0.00116505	0.00116505	0.000194175	0.000194175	0.0015534	0.00174757	0.00038835	0.00174757	0.000970874	0.000582524	0.00135922	0.00194175	0.00466019	0.00174757	0.00213592	0.0190291	0.0227184	0.00912621	0.0194175	0.0225243	0.0215534	0.0192233	0.0217476	0.0229126	0.021165	0.0163107	0.0203883	0.021165	0.0145631
294	0.0227184	0.0207767	0.052233	0.048932	0.0535922	0.0264078	0.0203883	0.0108738	0.00582524	0.00194175	0.00213592	0.0015534	0.00194175	0.00174757	0.000970874	0.00116505	0.000970874	0.00291262	0.00038835	0.00116505	0.00116505	0.0141748	0.000582524	0.00135922	0.000970874	0.00194175	0.000194175	0.00116505	0.000970874	0.00038835	0.000776699	0.00174757	0.00427184	0.00213592	0.00271845	0.02	0.0227184	0.0133981	0.0198058	0.0213592	0.0217476	0.018835	0.021165	0.0219417	0.0205825	0.0184466	0.0201942	0.0203883	0.018835
295	0.0225243	0.0213592	0.0528155	0.0528155	0.0549515	0.0271845	0.0209709	0.0382524	0.023301	0.0196117	0.0015534	0.00116505	0.00213592	0.00135922	0.0180583	0.00135922	0.000970874	0.0176699	0.00135922	0.0015534	0.00116505	0.0176699	0.000194175	0.00640777	0.00174757	0.00174757	0	0.00135922	0.000582524	0.000582524	0.00194175	0.00330097	0.00737864	0.00446602	0.0170874	0.021165	0.0372816	0.0198058	0.02	0.0229126	0.0219417	0.0201942	0.021165	0.0223301	0.0213592	0.0198058	0.0205825	0.0213592	0.0104854
296	0.0207767	0.0205825	0.0526214	0.0520388	0.0535922	0.0269903	0.0196117	0.036699	0.0159223	0.0126214	0.00291262	0.0015534	0.00194175	0.0015534	0.000582524	0.00135922	0.00116505	0.0100971	0.000194175	0.00135922	0.000582524	0.00563107	0.000582524	0.000194175	0.00116505	0.0015534	0.000194175	0.00135922	0.000776699	0.000776699	0.00135922	0.0015534	0.00407767	0.00194175	0.000582524	0.00834951	0.0314563	0.0023301	0.0182524	0.036699	0.0170874	0.00757282	0.0186408	0.0209709	0.0132039	0.0130097	0.02	0.0135922	0.00213592
297	0.041165	0.0464078	0.0526214	0.0524272	0.0533981	0.0495146	0.0454369	0.0508738	0.032233	0.0201942	0.0196117	0.00194175	0.0023301	0.0196117	0.0186408	0.0038835	0.0133981	0.0184466	0.0178641	0.00116505	0.0184466	0.0182524	0.000582524	0.0114563	0.0015534	0.00213592	0.000776699	0.00194175	0.0023301	0.00194175	0.00252427	0.0190291	0.0357282	0.00524272	0.0205825	0.0485437	0.0520388	0.031068	0.0279612	0.0502913	0.0407767	0.0207767	0.024466	0.0382524	0.0198058	0.0196117	0.0209709	0.00601942	0.0038835
298	0.0299029	0.0293204	0.0524272	0.0535922	0.0539806	0.0240777	0.0250485	0.0394175	0.0215534	0.0205825	0.0168932	0.00194175	0.00194175	0.0196117	0.0178641	0.0015534	0.0015534	0.0182524	0.00116505	0.00135922	0.00368932	0.0102913	0.00038835	0.00038835	0.00174757	0.00252427	0.000194175	0.00252427	0.0015534	0.000970874	0.0023301	0.00796117	0.015534	0.00213592	0.000970874	0.0382524	0.0345631	0.00446602	0.0190291	0.0485437	0.021165	0.000970874	0.0198058	0.0205825	0.00213592	0.00135922	0.00330097	0.00640777	0.00543689
299	0.0419417	0.0368932	0.0524272	0.0533981	0.048932	0.0236893	0.0246602	0.0299029	0.0217476	0.0209709	0.00737864	0.00174757	0.00291262	0.00815534	0.0133981	0.00194175	0.00174757	0.012233	0.000194175	0.00194175	0.000582524	0.000776699	0.00038835	0	0.00213592	0.00174757	0.000582524	0.00174757	0.0023301	0.0015534	0.00291262	0.00970874	0.0143689	0.00543689	0.0015534	0.0343689	0.0357282	0.0132039	0.0201942	0.048932	0.0295146	0.0108738	0.0314563	0.0299029	0.0161165	0.00446602	0.00854369	0.0161165	0.00640777
300	0.0234951	0.02	0.0332039	0.0491262	0.0279612	0.0219417	0.0203883	0.023301	0.0221359	0.0209709	0.00252427	0.00213592	0.00174757	0.00252427	0.0126214	0.00135922	0.00135922	0.0124272	0	0.00116505	0.00116505	0.000194175	0.000194175	0.000194175	0.0015534	0.00194175	0.000582524	0.0015534	0.0015534	0.00116505	0.00291262	0.00640777	0.00718447	0.0023301	0.000970874	0.02	0.0467961	0.00135922	0.0178641	0.0363107	0.0238835	0.000776699	0.0194175	0.0219417	0.00407767	0.0015534	0.00368932	0.00601942	0.00601942
301	0.0221359	0.0219417	0.041165	0.0500971	0.0448544	0.0227184	0.0215534	0.038835	0.0215534	0.0163107	0.0023301	0.00135922	0.00116505	0.00135922	0.00135922	0.000970874	0.000970874	0.000776699	0	0.000776699	0.000970874	0.00038835	0.000194175	0.00038835	0.000970874	0.0015534	0.000776699	0.00135922	0.00135922	0.00116505	0.0038835	0.0108738	0.0316505	0.00970874	0.00135922	0.0295146	0.0493204	0.00776699	0.00174757	0.0409709	0.016699	0.00213592	0.0023301	0.00912621	0.00407767	0.00349515	0.00427184	0.00504854	0.00504854
302	0.0415534	0.0413592	0.0497087	0.0524272	0.0508738	0.0431068	0.0417476	0.0493204	0.0378641	0.0266019	0.0023301	0.00194175	0.00135922	0.00174757	0.0314563	0.000970874	0.00116505	0.0209709	0.000776699	0.00135922	0.00194175	0.0180583	0.000582524	0.00621359	0.00135922	0.00135922	0.00038835	0.00174757	0.000970874	0.00135922	0.015534	0.0359223	0.0467961	0.0318447	0.0359223	0.0456311	0.0532039	0.0419417	0.0384466	0.048932	0.0497087	0.0330097	0.0361165	0.0452427	0.0299029	0.00834951	0.00912621	0.0104854	0.00524272
303	0.0227184	0.0254369	0.047767	0.0528155	0.0504854	0.0300971	0.027767	0.047767	0.0267961	0.00271845	0.00194175	0.00213592	0.00135922	0.00116505	0.00174757	0.00135922	0.00116505	0.000970874	0.000582524	0.00135922	0.00174757	0.0015534	0.000970874	0.000970874	0.000776699	0.00213592	0.000582524	0.00174757	0.00174757	0.00135922	0.00660194	0.0120388	0.0300971	0.0137864	0.00446602	0.038835	0.0518447	0.00640777	0.0165049	0.044466	0.0273786	0.00407767	0.0201942	0.0227184	0.00990291	0.00485437	0.00718447	0.00660194	0.00601942
304	0.0227184	0.0213592	0.0471845	0.0543689	0.0533981	0.036699	0.0139806	0.0419417	0.0161165	0.00407767	0.00330097	0.0031068	0.00252427	0.00252427	0.00135922	0.00213592	0.00194175	0.00135922	0.00038835	0.00194175	0.00213592	0.00135922	0.000776699	0.000582524	0.00174757	0.00291262	0.00174757	0.00349515	0.00485437	0.00368932	0.00601942	0.0108738	0.0240777	0.00582524	0.00194175	0.0139806	0.0471845	0.00252427	0.00194175	0.0339806	0.00407767	0.00330097	0.00446602	0.00563107	0.00543689	0.00504854	0.00640777	0.00660194	0.00640777
305	0.0229126	0.0207767	0.0345631	0.0481553	0.0479612	0.0124272	0.00252427	0.00951456	0.00485437	0.0023301	0.00194175	0.00116505	0.00135922	0.00174757	0.00038835	0.000970874	0.000970874	0.00116505	0.000194175	0.00116505	0.00116505	0.00135922	0.00038835	0.000582524	0.000970874	0.00194175	0.00038835	0.000970874	0.00174757	0.000970874	0.00291262	0.00174757	0.00718447	0.0023301	0.000776699	0.0023301	0.0328155	0.00174757	0.0015534	0.0201942	0.00368932	0.00194175	0.00873786	0.018835	0.00407767	0.00446602	0.00563107	0.00563107	0.00621359
306	0.0219417	0.021165	0.0227184	0.0264078	0.0285437	0.0221359	0.0143689	0.00621359	0.00563107	0.00349515	0.00252427	0.0015534	0.0015534	0.00213592	0.00174757	0.000970874	0.00174757	0.00116505	0.00038835	0.00194175	0.00135922	0.00213592	0.000776699	0.00116505	0.00116505	0.00174757	0.000582524	0.00116505	0.000970874	0.00116505	0.00291262	0.00194175	0.00679612	0.00213592	0.00116505	0.0023301	0.0102913	0.00174757	0.00213592	0.0205825	0.00466019	0.0023301	0.0145631	0.0176699	0.00582524	0.00466019	0.0102913	0.00873786	0.00504854
307	0.0215534	0.0201942	0.0231068	0.0229126	0.0231068	0.0221359	0.00601942	0.0108738	0.00660194	0.0031068	0.00213592	0.0015534	0.00194175	0.00213592	0.0015534	0.000776699	0.000970874	0.00116505	0.000194175	0.00174757	0.0015534	0.00174757	0.000970874	0.000582524	0.0015534	0.00174757	0.000582524	0.0015534	0.00194175	0.00135922	0.00291262	0.0023301	0.00504854	0.00252427	0.00116505	0.00291262	0.00737864	0.00213592	0.00213592	0.0147573	0.0023301	0.0023301	0.00291262	0.00446602	0.00330097	0.00271845	0.00407767	0.00543689	0.00504854
308	0.0225243	0.0215534	0.023301	0.0250485	0.0240777	0.0225243	0.0172816	0.0141748	0.0176699	0.00407767	0.0023301	0.00135922	0.00116505	0.00291262	0.00174757	0.000970874	0.000776699	0.000582524	0.000582524	0.000970874	0.00174757	0.00116505	0.000970874	0.000776699	0.00194175	0.00194175	0.000582524	0.00213592	0.00252427	0.00135922	0.00407767	0.00330097	0.00466019	0.00368932	0.00174757	0.00291262	0.00893204	0.00213592	0.00174757	0.0174757	0.00407767	0.0015534	0.00912621	0.00446602	0.00368932	0.00291262	0.0038835	0.00466019	0.00427184
309	0.0147573	0.0163107	0.0240777	0.0207767	0.0248544	0.0221359	0.0116505	0.0141748	0.0168932	0.00446602	0.00213592	0.0015534	0.00174757	0.0023301	0.00213592	0.00135922	0.0015534	0.00213592	0.000582524	0.0023301	0.00174757	0.0023301	0.000970874	0.00135922	0.00213592	0.0023301	0.00116505	0.00174757	0.00174757	0.00174757	0.00466019	0.00582524	0.00660194	0.00427184	0.0023301	0.00271845	0.00699029	0.00349515	0.00194175	0.00563107	0.00466019	0.00213592	0.0038835	0.00504854	0.00407767	0.0023301	0.00407767	0.00485437	0.0038835
310	0.00932039	0.00893204	0.0227184	0.0178641	0.0248544	0.0203883	0.00854369	0.011068	0.0176699	0.00660194	0.0031068	0.00135922	0.0015534	0.00213592	0.000582524	0.000776699	0.00116505	0.000776699	0.00038835	0.00194175	0.00213592	0.00135922	0.000970874	0.000776699	0.0023301	0.00271845	0.000776699	0.00174757	0.00135922	0.0015534	0.00330097	0.00407767	0.00699029	0.00349515	0.00135922	0.00446602	0.00854369	0.00330097	0.00194175	0.00640777	0.00485437	0.00194175	0.0038835	0.00524272	0.00427184	0.00330097	0.00407767	0.00466019	0.00485437
311	0.00815534	0.00737864	0.0223301	0.0145631	0.0252427	0.0209709	0.00776699	0.0145631	0.0163107	0.00757282	0.00291262	0.00194175	0.0015534	0.00427184	0.000970874	0.00174757	0.00213592	0.00174757	0.000582524	0.00446602	0.00427184	0.00291262	0.0031068	0.00213592	0.00368932	0.00368932	0.0015534	0.00213592	0.0031068	0.0031068	0.00737864	0.00524272	0.0116505	0.00796117	0.0023301	0.00524272	0.0120388	0.00466019	0.00271845	0.00699029	0.00679612	0.00466019	0.00543689	0.00582524	0.00718447	0.00563107	0.00485437	0.00563107	0.00640777
312	0.00660194	0.00563107	0.0165049	0.00796117	0.0186408	0.0178641	0.00407767	0.00912621	0.0143689	0.00446602	0.00291262	0.0015534	0.000970874	0.00213592	0.000582524	0.000194175	0.00038835	0.00116505	0.000194175	0.00194175	0.00349515	0.00174757	0.000970874	0.000970874	0.00349515	0.00174757	0.000194175	0.000970874	0.00135922	0.0015534	0.00427184	0.00213592	0.00854369	0.0031068	0.000582524	0.00252427	0.00854369	0.00252427	0.000970874	0.00407767	0.00485437	0.00213592	0.00194175	0.00271845	0.00407767	0.0023301	0.00291262	0.00368932	0.00349515
313	0.00679612	0.00563107	0.0108738	0.00757282	0.0139806	0.0114563	0.00407767	0.00854369	0.0112621	0.00504854	0.00368932	0.0015534	0.00135922	0.0023301	0.00038835	0.000582524	0.000776699	0.00135922	0.000194175	0.00116505	0.00252427	0.00135922	0.000582524	0.00038835	0.00213592	0.00194175	0.000194175	0.00135922	0.00116505	0.000970874	0.00446602	0.00368932	0.00776699	0.00407767	0.000582524	0.00330097	0.00815534	0.00291262	0.000776699	0.00368932	0.00330097	0.0015534	0.00194175	0.00291262	0.00368932	0.00252427	0.00271845	0.00427184	0.00407767
314	0.00582524	0.00601942	0.00932039	0.00796117	0.011068	0.0112621	0.00446602	0.00873786	0.011068	0.00543689	0.00446602	0.00174757	0.00213592	0.00349515	0.00213592	0.00135922	0.00252427	0.0023301	0.000776699	0.00252427	0.00407767	0.0023301	0.00116505	0.00116505	0.00213592	0.00194175	0.000194175	0.0015534	0.000970874	0.000776699	0.00368932	0.00349515	0.00776699	0.00466019	0.000582524	0.0038835	0.00932039	0.00213592	0.00194175	0.00485437	0.00466019	0.0023301	0.00446602	0.0038835	0.00427184	0.00446602	0.0038835	0.00446602	0.00427184
315	0.00601942	0.00563107	0.00970874	0.00873786	0.0100971	0.00990291	0.00349515	0.00893204	0.00951456	0.00524272	0.00291262	0.00174757	0.00194175	0.00291262	0.00174757	0.00116505	0.00271845	0.00252427	0.00116505	0.0038835	0.00368932	0.00271845	0.00213592	0.000582524	0.00252427	0.00252427	0.000194175	0.00213592	0.00174757	0.000970874	0.00291262	0.0031068	0.00776699	0.0023301	0.000582524	0.0031068	0.00912621	0.00194175	0.00271845	0.00563107	0.00349515	0.00330097	0.00407767	0.0038835	0.00446602	0.0038835	0.00504854	0.00446602	0.00563107
316	0.00504854	0.00504854	0.00640777	0.00640777	0.00815534	0.00757282	0.00427184	0.00640777	0.00893204	0.00524272	0.00330097	0.00174757	0.00271845	0.0038835	0.000970874	0.00116505	0.00291262	0.0023301	0.000970874	0.00213592	0.00407767	0.0031068	0.00135922	0.00135922	0.0023301	0.00213592	0.000776699	0.00252427	0.00194175	0.000970874	0.00291262	0.00330097	0.00504854	0.00174757	0.000582524	0.00213592	0.00582524	0.00135922	0.00194175	0.00407767	0.00407767	0.0031068	0.0038835	0.00466019	0.00485437	0.00407767	0.00504854	0.00504854	0.00524272
317	0.00601942	0.00679612	0.00854369	0.00757282	0.00951456	0.00932039	0.00563107	0.00621359	0.00970874	0.00737864	0.00446602	0.00271845	0.0031068	0.00485437	0.00213592	0.00252427	0.00466019	0.00485437	0.00174757	0.00427184	0.00543689	0.00407767	0.00252427	0.00194175	0.0031068	0.00407767	0.00135922	0.00213592	0.00252427	0.00116505	0.00368932	0.00466019	0.00485437	0.0031068	0.00174757	0.0031068	0.00640777	0.0031068	0.00368932	0.00504854	0.00524272	0.00446602	0.00524272	0.00582524	0.00524272	0.00504854	0.00524272	0.00543689	0.00582524
318	0.00485437	0.00524272	0.00621359	0.00621359	0.00640777	0.00679612	0.00368932	0.00427184	0.00504854	0.00368932	0.0023301	0.00135922	0.00194175	0.0023301	0.00135922	0.00194175	0.0023301	0.00271845	0.000582524	0.00271845	0.00271845	0.00291262	0.00116505	0.000582524	0.0023301	0.0015534	0.00038835	0.00213592	0.00174757	0.000970874	0.00194175	0.0023301	0.00368932	0.0023301	0.00135922	0.00213592	0.0038835	0.00213592	0.00271845	0.00427184	0.00330097	0.00271845	0.00368932	0.0038835	0.0031068	0.00330097	0.00349515	0.00485437	0.0038835
319	0.00427184	0.00368932	0.00504854	0.00485437	0.00640777	0.00524272	0.00368932	0.00446602	0.00504854	0.0031068	0.00194175	0.000970874	0.0015534	0.00213592	0.00116505	0.00135922	0.00252427	0.0023301	0.000194175	0.00252427	0.0023301	0.0031068	0.000582524	0	0.0015534	0.00252427	0.00038835	0.00135922	0.00174757	0.000194175	0.00174757	0.00194175	0.00291262	0.00194175	0.000582524	0.0031068	0.00485437	0.00213592	0.00252427	0.0038835	0.00427184	0.0031068	0.00291262	0.00407767	0.00368932	0.00252427	0.00291262	0.00446602	0.00252427
320	0.00543689	0.00485437	0.00621359	0.00601942	0.00621359	0.00640777	0.00427184	0.00427184	0.00563107	0.00271845	0.0023301	0.00116505	0.00174757	0.00213592	0.000970874	0.00135922	0.00291262	0.00116505	0.000776699	0.00349515	0.00252427	0.00135922	0.00116505	0.00135922	0.00213592	0.0023301	0.00038835	0.00213592	0.00194175	0.00174757	0.00252427	0.0023301	0.00504854	0.00271845	0.00174757	0.00271845	0.00485437	0.00213592	0.0023301	0.00427184	0.00291262	0.00194175	0.00427184	0.00466019	0.0031068	0.00271845	0.00291262	0.00368932	0.00368932
321	0.00446602	0.00485437	0.00543689	0.00582524	0.00621359	0.00582524	0.00349515	0.00504854	0.00601942	0.00427184	0.00174757	0.0015534	0.0023301	0.00271845	0.00271845	0.00174757	0.00213592	0.00252427	0.000776699	0.00194175	0.0015534	0.00252427	0.00116505	0.00174757	0.00291262	0.00349515	0.000776699	0.0023301	0.00330097	0.00252427	0.0031068	0.00271845	0.00427184	0.00349515	0.00194175	0.00330097	0.00582524	0.00291262	0.00330097	0.00466019	0.00485437	0.00330097	0.0038835	0.00407767	0.00368932	0.00252427	0.00291262	0.00330097	0.0031068
322	0.00446602	0.00368932	0.00485437	0.00446602	0.00543689	0.00485437	0.0031068	0.00466019	0.00504854	0.00330097	0.00271845	0.00213592	0.00271845	0.00174757	0.00213592	0.0023301	0.00174757	0.00194175	0.00038835	0.00213592	0.0015534	0.00213592	0.000194175	0.00174757	0.0031068	0.0031068	0.00135922	0.0023301	0.00252427	0.00174757	0.00291262	0.0038835	0.00466019	0.00407767	0.0023301	0.00291262	0.00563107	0.00330097	0.00291262	0.00330097	0.00368932	0.00252427	0.00349515	0.0038835	0.00368932	0.00330097	0.0038835	0.00427184	0.00349515
323	0.00504854	0.00427184	0.00563107	0.00524272	0.00504854	0.00621359	0.00368932	0.00427184	0.00466019	0.0031068	0.00174757	0.000970874	0.00213592	0.00116505	0.0015534	0.00116505	0.000970874	0.0015534	0.00038835	0.00116505	0.000970874	0.0015534	0.00038835	0.0015534	0.00291262	0.00291262	0.000194175	0.00135922	0.00135922	0.00116505	0.00271845	0.00252427	0.00446602	0.00271845	0.00135922	0.00291262	0.00407767	0.00271845	0.00213592	0.00368932	0.0031068	0.0023301	0.00291262	0.00330097	0.00291262	0.00174757	0.00271845	0.0031068	0.00174757
324	0.00466019	0.00446602	0.00563107	0.00466019	0.00563107	0.00582524	0.00330097	0.00543689	0.00466019	0.00330097	0.00174757	0.0015534	0.00213592	0.00194175	0.00174757	0.00174757	0.00116505	0.000776699	0.000776699	0.00116505	0.00135922	0.000970874	0.000776699	0.000776699	0.00213592	0.00330097	0.000776699	0.00135922	0.00252427	0.00174757	0.00252427	0.00213592	0.00582524	0.00291262	0.000970874	0.00291262	0.00485437	0.0023301	0.00194175	0.00368932	0.00330097	0.00135922	0.0031068	0.00330097	0.00116505	0.0015534	0.00194175	0.0023301	0.0015534
325	0.00543689	0.00466019	0.00466019	0.00446602	0.00543689	0.00485437	0.00349515	0.00427184	0.00466019	0.00271845	0.00174757	0.0015534	0.00174757	0.00135922	0.000776699	0.000776699	0.00116505	0.00135922	0.000776699	0.00135922	0.00194175	0.000970874	0.00135922	0.00038835	0.00349515	0.00252427	0.000582524	0.0015534	0.0015534	0.00135922	0.00252427	0.0015534	0.00368932	0.00213592	0.00038835	0.00271845	0.00368932	0.00135922	0.00116505	0.00330097	0.00213592	0.000970874	0.00174757	0.00213592	0.00194175	0.0015534	0.00213592	0.0023301	0.00194175
326	0.00427184	0.00349515	0.0038835	0.0038835	0.00427184	0.00504854	0.00252427	0.00349515	0.00330097	0.00194175	0.0023301	0.00135922	0.00174757	0.00174757	0.00135922	0.000970874	0.00174757	0.000970874	0.000194175	0.00174757	0.00194175	0.000582524	0.000970874	0.000970874	0.00368932	0.00291262	0.000582524	0.00174757	0.000970874	0.000776699	0.00174757	0.00174757	0.0031068	0.00174757	0.000582524	0.0015534	0.00252427	0.000970874	0.00038835	0.00271845	0.0015534	0.0015534	0.00194175	0.00135922	0.0015534	0.00174757	0.00174757	0.00271845	0.0031068
327	0.00466019	0.00271845	0.00466019	0.0038835	0.00524272	0.00368932	0.00174757	0.00368932	0.00330097	0.00291262	0.00213592	0.00194175	0.00174757	0.0015534	0.00116505	0.0015534	0.00174757	0.00135922	0.000970874	0.00271845	0.00194175	0.00116505	0.0023301	0.0015534	0.00446602	0.00427184	0.00194175	0.0015534	0.0023301	0.00252427	0.00271845	0.00213592	0.00291262	0.0023301	0.000970874	0.00116505	0.0023301	0.00135922	0.000970874	0.00194175	0.0015534	0.00194175	0.00213592	0.00252427	0.0031068	0.00291262	0.00271845	0.00368932	0.00485437
328	0.00427184	0.00349515	0.00524272	0.00407767	0.00524272	0.00466019	0.00349515	0.00427184	0.00407767	0.0038835	0.00291262	0.00194175	0.0023301	0.00213592	0.0015534	0.000970874	0.0015534	0.000970874	0.000194175	0.0023301	0.00213592	0.00116505	0.00213592	0.00135922	0.00427184	0.00349515	0.000970874	0.000970874	0.0015534	0.00213592	0.00271845	0.00213592	0.00213592	0.00174757	0.00135922	0.00174757	0.00213592	0.0015534	0.00116505	0.00252427	0.00174757	0.00194175	0.00271845	0.0023301	0.0023301	0.00194175	0.0023301	0.00271845	0.0038835
[truncated: 280 more columns]
