# Supplementary material for: Short autoinhibitory sequences control phase separation of an essential bacterial transcription termination factor
Source: EMBO J. 2026 May 11;45(12):4124–52. doi: 10.1038/s44318-026-00793-1 (PMC13269538; doi:10.1038/s44318-026-00793-1)
Supplement: Supplementary file 7 — Source data Fig. 5 [file 44318_2026_793_MOESM7_ESM.zip › Figure 5/5C/Fig5C_values.tsv]

Construct	KE motif1-KE motif2	KE motif1-KE motif3	KE motif1-Con	KE motif1-PLD motif	KE motif2-KE motif3	KE motif2-Con	KE motif2-PLD motif	KE motif3-Con	KE motif3-PLD motif	Con-PLD motif
RhoWT	0.0032	0.0238	0.0196	0.0066	0.1273	0.0831	0.0101	0.0638	0.0646	0.0803
Rho12Neutral	0.0024	0.0002	0.0003	0.0010	0.0003	0.0002	0.0006	0.0727	0.0960	0.1314
Rho12KRED	0.0114	0.0600	0.0285	0.0122	0.1235	0.0727	0.0166	0.0849	0.0324	0.0646
Rho12Shuffled	0.0059	0.0397	0.0244	0.0068	0.1291	0.0738	0.0100	0.0768	0.0295	0.0726
Rho12Reshuffled	0.0023	0.0105	0.0069	0.0033	0.1173	0.0806	0.0118	0.0703	0.0531	0.0919
Rho3Neutral	0.0010	0.0024	0.0032	0.0012	0.0084	0.0197	0.0009	0.3367	0.0217	0.0374
Rho3Shuffled	0.0036	0.0334	0.0152	0.0058	0.1597	0.0532	0.0065	0.1022	0.0459	0.1144
RhodeltaKE	0	0	0	0	0	0	0	0	0	0.1761
RhodeltaKEmotif1	0	0	0	0	0.1295	0.0912	0.0130	0.0700	0.0425	0.0983
RhodeltaKEmotif2	0	0.0402	0.0276	0.0118	0	0	0	0.0625	0.0571	0.1348
RhodeltaKEmotif3	0.0013	0	0.0052	0.0026	0	0.0219	0.0014	0	0	0.0540
RhodeltaCon	0.0011	0.0048	0	0.0026	0.0335	0	0.0026	0	0.0733	0
RhodeltaPLD	0.0058	0.0379	0.0290	0	0.1387	0.0995	0	0.0876	0	0
RhodeltaPLDmotif	0.0059	0.0437	0.0261	0	0.1559	0.0932	0	0.0623	0	0
