# Supplementary material for: Short autoinhibitory sequences control phase separation of an essential bacterial transcription termination factor
Source: EMBO J. 2026 May 11;45(12):4124–52. doi: 10.1038/s44318-026-00793-1 (PMC13269538; doi:10.1038/s44318-026-00793-1)
Supplement: Supplementary file 7 — Source data Fig. 5 [file 44318_2026_793_MOESM7_ESM.zip › Figure 5/5D/Fig5D_values.xlsx]

## Sheet: Sheet1
	Construct	Con	Rg
0	RhoWT	0.2538	2.44518
1	Rho12Neutral	0.001	3.29343
2	Rho12KRED	0.2847	2.35817
3	Rho12Shuffled	0.267	2.41312
4	Rho12Reshuffled	0.2153	2.59002
5	Rho3Neutral	0.0337	3.02735
6	Rho3Shuffled	0.2615	2.4731
7	RhodeltaKEmotif1	0.2207	2.60651
8	RhodeltaKEmotif2	0.0678	2.56642
9	RhodeltaKEmotif3	0.0271	3.15275
10	RhodeltaCon	0.0383	3.17866
11	RhodeltaPLD	0.3051	2.54235
12	RhodeltaPLDmotif	0.3189	2.40431
