# Supplementary material for: Short autoinhibitory sequences control phase separation of an essential bacterial transcription termination factor
Source: EMBO J. 2026 May 11;45(12):4124–52. doi: 10.1038/s44318-026-00793-1 (PMC13269538; doi:10.1038/s44318-026-00793-1)
Supplement: Supplementary file 7 — Source data Fig. 5 [file 44318_2026_793_MOESM7_ESM.zip › Figure 5/5E/Fig5E_values.xlsx]

## Sheet: Sheet1
	central residue	FINCHES interaction
0	15	-0.498636
1	16	-0.458006
2	17	-0.427859
3	18	-0.406934
4	19	-0.393972
5	20	-0.387711
6	21	-0.386893
7	22	-0.390256
8	23	-0.39654
9	24	-0.404486
10	25	-0.412833
11	26	-0.413257
12	27	-0.418259
13	28	-0.415298
14	29	-0.403251
15	30	-0.386358
16	31	-0.365443
17	32	-0.347107
18	33	-0.343138
19	34	-0.331645
20	35	-0.30687
21	36	-0.277861
22	37	-0.249378
23	38	-0.227605
24	39	-0.205046
25	40	-0.182828
26	41	-0.1652
27	42	-0.161431
28	43	-0.155878
29	44	-0.153357
30	45	-0.144495
31	46	-0.13686
32	47	-0.134813
33	48	-0.128516
34	49	-0.123389
35	50	-0.127582
36	51	-0.121438
37	52	-0.118185
38	53	-0.117941
39	54	-0.108387
40	55	-0.093647
41	56	-0.081683
42	57	-0.0694436
43	58	-0.0609321
44	59	-0.0614102
45	60	-0.0617851
46	61	-0.0750464
47	62	-0.0860772
48	63	-0.0991842
49	64	-0.117394
50	65	-0.135315
51	66	-0.164841
52	67	-0.194658
53	68	-0.228219
54	69	-0.271681
55	70	-0.307363
56	71	-0.331701
57	72	-0.35807
58	73	-0.377235
59	74	-0.385433
60	75	-0.391568
61	76	-0.394492
62	77	-0.397305
63	78	-0.395165
64	79	-0.391219
65	80	-0.375402
66	81	-0.356528
67	82	-0.34078
68	83	-0.329077
69	84	-0.313396
70	85	-0.299623
71	86	-0.298373
72	87	-0.308916
73	88	-0.325815
74	89	-0.333537
75	90	-0.326948
76	91	-0.325454
77	92	-0.313056
78	93	-0.302959
79	94	-0.282957
80	95	-0.255886
81	96	-0.220007
82	97	-0.180841
83	98	-0.139286
84	99	-0.096406
85	100	-0.0435877
86	101	-0.00205563
87	102	0.0257722
88	103	0.063237
89	104	0.0924809
90	105	0.102791
91	106	0.106965
92	107	0.102908
93	108	0.104186
94	109	0.103211
95	110	0.092788
96	111	0.0686097
97	112	0.0537654
98	113	0.0417551
99	114	0.0402407
100	115	0.0409658
101	116	0.0331639
102	117	0.0283669
103	118	0.0345014
104	119	0.0433147
105	120	0.0443473
106	121	0.037797
107	122	0.034245
108	123	0.0328294
109	124	0.0316766
110	125	0.0231602
111	126	0.0192475
112	127	0.00965137
113	128	-0.00107396
114	129	-0.0159383
115	130	-0.0295282
116	131	-0.0454649
117	132	-0.0470698
118	133	-0.0451145
119	134	-0.0573626
120	135	-0.0728988
121	136	-0.0905185
122	137	-0.10286
123	138	-0.113003
124	139	-0.136818
125	140	-0.165602
126	141	-0.192743
127	142	-0.211029
128	143	-0.23057
129	144	-0.242135
130	145	-0.256196
131	146	-0.263081
132	147	-0.256308
133	148	-0.246918
134	149	-0.236277
135	150	-0.222678
136	151	-0.200509
137	152	-0.168968
138	153	-0.128273
139	154	-0.0860821
140	155	-0.040681
141	156	0.00755707
142	157	0.0524289
143	158	0.0945311
144	159	0.137876
145	160	0.183575
146	161	0.230109
147	162	0.277511
148	163	0.319444
149	164	0.359542
150	165	0.399371
151	166	0.438891
152	167	0.481402
153	168	0.513826
154	169	0.540289
155	170	0.57754
156	171	0.620396
157	172	0.666298
158	173	0.713808
159	174	0.751591
160	175	0.767958
161	176	0.7783
162	177	0.778483
163	178	0.777798
164	179	0.776604
165	180	0.764236
166	181	0.750541
167	182	0.730181
168	183	0.708396
169	184	0.674289
170	185	0.6362
171	186	0.598456
172	187	0.554585
173	188	0.517059
174	189	0.484843
175	190	0.45992
176	191	0.433192
177	192	0.403612
178	193	0.37491
179	194	0.336284
180	195	0.297999
181	196	0.272478
182	197	0.252459
183	198	0.23636
184	199	0.220553
185	200	0.207846
186	201	0.197063
187	202	0.1825
188	203	0.168046
189	204	0.141204
190	205	0.118222
191	206	0.0973311
192	207	0.0734277
193	208	0.0593201
194	209	0.0348547
195	210	0.00945536
196	211	-0.0190228
197	212	-0.0483102
198	213	-0.0772933
199	214	-0.111607
200	215	-0.139553
201	216	-0.16393
202	217	-0.190183
203	218	-0.211406
204	219	-0.23081
205	220	-0.247345
206	221	-0.266983
207	222	-0.284276
208	223	-0.297565
209	224	-0.313075
210	225	-0.319604
211	226	-0.326234
212	227	-0.334667
213	228	-0.341992
214	229	-0.351729
215	230	-0.35408
216	231	-0.355256
217	232	-0.35706
218	233	-0.359571
219	234	-0.366859
220	235	-0.37144
221	236	-0.377904
222	237	-0.378792
223	238	-0.369675
224	239	-0.369461
225	240	-0.367019
226	241	-0.367659
227	242	-0.359419
228	243	-0.350128
229	244	-0.335416
230	245	-0.322625
231	246	-0.312033
232	247	-0.303094
233	248	-0.296036
234	249	-0.288247
235	250	-0.282389
236	251	-0.277904
237	252	-0.281842
238	253	-0.290208
239	254	-0.306973
240	255	-0.318889
241	256	-0.332898
242	257	-0.345353
243	258	-0.355194
244	259	-0.361362
245	260	-0.362795
246	261	-0.358436
247	262	-0.347223
248	263	-0.328098
249	264	-0.299999
250	265	-0.261869
