# Supplementary material for: Short autoinhibitory sequences control phase separation of an essential bacterial transcription termination factor
Source: EMBO J. 2026 May 11;45(12):4124–52. doi: 10.1038/s44318-026-00793-1 (PMC13269538; doi:10.1038/s44318-026-00793-1)
Supplement: Supplementary file 8 — Source data Fig. 6 [file 44318_2026_793_MOESM8_ESM.zip]

Archive with 14 entries (10 files):
- Figure 6/
- Figure 6/.DS_Store
- __MACOSX/Figure 6/._.DS_Store
- Figure 6/6E/
- Figure 6/6D/
- Figure 6/6C/
- Figure 6/README.rtf
- __MACOSX/Figure 6/._README.rtf
- Figure 6/6E/DRaCALA_triplicates.pptx
- __MACOSX/Figure 6/6E/._DRaCALA_triplicates.pptx
- Figure 6/6D/DRaCALA_triplicates.pptx
- __MACOSX/Figure 6/6D/._DRaCALA_triplicates.pptx
- Figure 6/6C/DRaCALA_triplicates.pptx
- __MACOSX/Figure 6/6C/._DRaCALA_triplicates.pptx
